# Supplementary material for: Seven classes of antiviral agents
Source: Cell Mol Life Sci. 2022 Nov 27;79(12):605. doi: 10.1007/s00018-022-04635-1 (PMC9701656; doi:10.1007/s00018-022-04635-1)
Supplement: Supplementary file 1 — Supplementary file1 (XLSX 283 KB) [file 18_2022_4635_MOESM1_ESM.xlsx]

## Sheet: BSAs
Drug	Primary Indication	Virus	Virus Group	Cell lines	Primary cells/organoids	Animal model	Phase I	Phase II	Phase III	Approved	Phase IV	Potential target	Mode_of_action	Reference	Virus Family	Virus Name	Viral Strain/Type	Viral disease	VirusImage	Drug_Bank_ID	PubChem_CID	InChI_Key	Approval Status	Negative Result?
4’-Fluorouridine	N/A	RSV	(-)ssRNA			*						Viral RNA pol	Ribonucleoside analog	PMID: 34031658	Pneumoviridae	Human orthopneumovirus		Lower respiratory tract infections	24	N/A	54260440	RDCYLPRXPILMRP-JVZYCSMKSA-N	Experimental
4’-Fluorouridine	N/A	SARS-CoV-2	(+)ssRNA			*						Viral RNA pol	Ribonucleoside analog	PMID: 34031658	Coronaviridae	Severe acute respiratory syndrome-related coronavirus	Severe acute respiratory syndrome-related coronavirus 2	COVID-19	8	N/A	54260440	RDCYLPRXPILMRP-JVZYCSMKSA-N	Experimental
ABMA	N/A	DENV	(+)ssRNA	*								Human GTPase	Prevents endosomal fusion/maturation	PMID: 29138439	Flaviviridae	Dengue virus		Dengue fever	2	N/A	2853512	UCAHJECAHMOSHI-UHFFFAOYSA-N	Experimental
ABMA	N/A	EBOV	(-)ssRNA	*								Human GTPase	Prevents endosomal fusion/maturation	PMID: 29138439	Filoviridae	Zaire ebolavirus	Ebola virus	Ebola hemorrhagic fever	3	N/A	2853512	UCAHJECAHMOSHI-UHFFFAOYSA-N	Experimental
ABMA	N/A	RABV	(-)ssRNA	*								Human GTPase	Prevents endosomal fusion/maturation	PMID: 29138439	Rhabdoviridae	Rabies lyssavirus		Rabies	11	N/A	2853512	UCAHJECAHMOSHI-UHFFFAOYSA-N	Experimental
ABT-737	Anticancer	LCMV	(-)ssRNA			*						Human Bcl-2	Induces cell cycle arrest	PMID: 34586865	Arenaviridae	Lymphocytic choriomeningitis mammarenavirus		Lymphocytic choriomeningitis	0	N/A	11228183	HPLNQCPCUACXLM-PGUFJCEWSA-N	Experimental
ABT-737	Anticancer	SARS-CoV-2	(+)ssRNA	*								Human Bcl-2	Induces cell cycle arrest	PMID: 34586865	Coronaviridae	Severe acute respiratory syndrome-related coronavirus	Severe acute respiratory syndrome-related coronavirus 2	COVID-19	8	N/A	11228183	HPLNQCPCUACXLM-PGUFJCEWSA-N	Experimental
Acetylsalicylic acid	Anti-inflammatory	FLUAV	(-)ssRNA	*								Human COX	Cyclooxygenase inhibitor	PMID:17324159	Orthomyxoviridae	Influenza A virus		Influenza	34	DB00945	2244	BSYNRYMUTXBXSQ-UHFFFAOYSA-N	Approved
Acetylsalicylic acid	Anti-inflammatory	HCV	(+)ssRNA	*								Human COX	Downregulates Claudin-1	PMID:26289738	Flaviviridae	Hepacivirus C		Hepatitis C	2	DB00945	2244	BSYNRYMUTXBXSQ-UHFFFAOYSA-N	Approved
Acetylsalicylic acid	Anti-inflammatory	HSV-1	dsDNA	*		*	*					Human COX	Cyclooxygenase inhibitor	PMID:24768597; NCT00587496	Herpesviridae	Human alphaherpesvirus 1		Cold sores	12	DB00945	2244	BSYNRYMUTXBXSQ-UHFFFAOYSA-N	Approved
Acetylsalicylic acid	Anti-inflammatory	SARS-CoV-2	(+)ssRNA						*			Human COX	Cyclooxygenase inhibitor	NCT04808895	Coronaviridae	Severe acute respiratory syndrome-related coronavirus	Severe acute respiratory syndrome-related coronavirus 2	COVID-19	8	DB00945	2244	BSYNRYMUTXBXSQ-UHFFFAOYSA-N	Approved
Acetylsalicylic acid	Anti-inflammatory	ZIKV	(+)ssRNA	*								Human COX	Cyclooxygenase inhibitor	PMID:30068645	Flaviviridae	Zika virus		Zika virus disease	2	DB00945	2244	BSYNRYMUTXBXSQ-UHFFFAOYSA-N	Approved
Acyclovir	Antiviral	CMV	dsDNA	*								Viral DNA pol	Viral DNA polymerase inhibitor	PMID: 7510619	Herpesviridae	Human betaherpesvirus 5		Mononucleosis-like illness	12	DB00787	2022	MKUXAQIIEYXACX-UHFFFAOYSA-N	Approved
Acyclovir	Antiviral	EBV	dsDNA	*								Viral DNA pol	Viral DNA polymerase inhibitor	PMID:29899236	Herpesviridae	Human gammaherpesvirus 4		Infectious mononucleosis	12	DB00787	2022	MKUXAQIIEYXACX-UHFFFAOYSA-N	Approved
Acyclovir	Antiviral	HHV-6	dsDNA	*								Viral DNA pol	Viral DNA polymerase inhibitor	PMID: 7510619	Herpesviridae	Human betaherpesvirus 6		Exanthema subitum	12	DB00787	2022	MKUXAQIIEYXACX-UHFFFAOYSA-N	Approved
Acyclovir	Antiviral	HPV-11	dsDNA					*				Viral DNA pol	Viral DNA polymerase inhibitor	PMID: 30834790	Papillomaviridae	Alphapapillomavirus 10	Human papillomavirus 11			DB00787	2022	MKUXAQIIEYXACX-UHFFFAOYSA-N	Approved
Acyclovir	Antiviral	HPV-6	dsDNA					*				Viral DNA pol	Viral DNA polymerase inhibitor	PMID: 30834790	Papillomaviridae	Alphapapillomavirus 10	Human papillomavirus type 6	Genital warts and laryngeal papillomatosis	37	DB00787	2022	MKUXAQIIEYXACX-UHFFFAOYSA-N	Approved
Acyclovir	Antiviral	HSV-1	dsDNA					*		*	*	Viral DNA pol	Viral DNA polymerase inhibitor	CID: 23709358; NCT01026454; DB00787	Herpesviridae	Human alphaherpesvirus 1		Cold sores	12	DB00787	2022	MKUXAQIIEYXACX-UHFFFAOYSA-N	Approved
Acyclovir	Antiviral	HSV-2	dsDNA					*	*	*		Viral DNA pol	Viral DNA polymerase inhibitor	CID: 23709358; NCT00723229; DB00787	Herpesviridae	Human alphaherpesvirus 2		Genital herpes	12	DB00787	2022	MKUXAQIIEYXACX-UHFFFAOYSA-N	Approved
Acyclovir	Antiviral	VZV	dsDNA					*	*	*		Viral DNA pol	Viral DNA polymerase inhibitor	CID: 23709358; NCT00209352; DB00787	Herpesviridae	Human alphaherpesvirus 3		Chickenpox (varicella)	12	DB00787	2022	MKUXAQIIEYXACX-UHFFFAOYSA-N	Approved
Adefovir	Antiviral	CRPV	dsDNA			*						Human RNA pol	Inhibits viral DNA synthesis	PMID: 11114415	Papillomaviridae	Kappapapillomavirus 2		No disease in human	37	DB13868	60172	SUPKOOSCJHTBAH-UHFFFAOYSA-N	Investigational
Adefovir	Antiviral	FLUAV	(-)ssRNA			*						Viral RNA pol	Inhibits viral DNA synthesis	PMID: 7847879	Orthomyxoviridae	Influenza A virus		Influenza	34	DB13868	60172	SUPKOOSCJHTBAH-UHFFFAOYSA-N	Investigational
Adefovir	Antiviral	HDV	(-)ssRNA				*					Human RNA pol	Inhibits viral DNA synthesis	PMID: 23433964	Kolmioviridae	Hepatitis delta virus		Hepatitis D	-1	DB13868	60172	SUPKOOSCJHTBAH-UHFFFAOYSA-N	Investigational
Adefovir	Antiviral	HIV-1	ssRNA-RT					*				Viral RT	Inhibits viral DNA synthesis	PMID: 10682155	Retroviridae	Human immunodeficiency virus 1		Acquired immune deficiency syndrome	33	DB13868	60172	SUPKOOSCJHTBAH-UHFFFAOYSA-N	Investigational
Adefovir	Antiviral	HSV-1	dsDNA			*						Human RNA pol	Inhibits viral DNA synthesis	PMID: 2719463	Herpesviridae	Human alphaherpesvirus 1		Cold sores	12	DB13868	60172	SUPKOOSCJHTBAH-UHFFFAOYSA-N	Investigational
Adefovir	Antiviral	CPXV	dsDNA	*								Viral RNA pol	Viral DNA chain termination	PMID: 12821467	Poxviridae	Cowpox virus		Cowpox	5	DB00718	60871	WOZSCQDILHKSGG-UHFFFAOYSA-N	Approved
Adefovir	Antiviral	HBV	dsDNA-RT							*		Viral RT	Viral DNA chain termination	DrugBank ID: DB00718	Hepadnaviridae	Hepatitis B virus		Hepatitis B	35	DB00718	60871	WOZSCQDILHKSGG-UHFFFAOYSA-N	Approved
Adefovir	Antiviral	VACV	dsDNA	*								Viral RNA pol	Viral DNA chain termination	PMID: 12821467	Poxviridae	Vaccinia virus		No disease in human	5	DB00718	60871	WOZSCQDILHKSGG-UHFFFAOYSA-N	Approved
Alisporivir	Antiviral	HCoV-229E	(+)ssRNA	*								Human CYPs	N/A	PMID:27840112	Coronaviridae	Human coronavirus 229E		Common cold	8	DB12139	11513676	OLROWHGDTNFZBH-XEMWPYQTSA-N	Investigational
Alisporivir	Antiviral	HCV	(+)ssRNA				*	*	*			Human CYPs	N/A	NCT02753699	Flaviviridae	Hepacivirus C		Hepatitis C	2	DB12139	11513676	OLROWHGDTNFZBH-XEMWPYQTSA-N	Investigational
Alisporivir	Antiviral	HIV-1	ssRNA-RT	*								Human CYPs	N/A	PMID:19857522	Retroviridae	Human immunodeficiency virus 1		Acquired immune deficiency syndrome	33	DB12139	11513676	OLROWHGDTNFZBH-XEMWPYQTSA-N	Investigational
Alisporivir	Antiviral	MERS-CoV	(+)ssRNA	*								Human CYPs	N/A	PMID:27840112	Coronaviridae	Middle East respiratory syndrome-related coronavirus		Middle East respiratory syndrome	8	DB12139	11513676	OLROWHGDTNFZBH-XEMWPYQTSA-N	Investigational
Alisporivir	Antiviral	SARS-CoV	(+)ssRNA	*								Human CYPs	N/A	PMID:30014857	Coronaviridae	Severe acute respiratory syndrome-related coronavirus		Severe acute respiratory syndrome	8	DB12139	11513676	OLROWHGDTNFZBH-XEMWPYQTSA-N	Investigational
Alisporivir	Antiviral	SARS-CoV-2	(+)ssRNA					*				Human CYPs	N/A	NCT04608214	Coronaviridae	Severe acute respiratory syndrome-related coronavirus	Severe acute respiratory syndrome-related coronavirus 2	COVID-19	8	DB12139	11513676	OLROWHGDTNFZBH-XEMWPYQTSA-N	Investigational
Amantadine	Antiviral	DENV	(+)ssRNA					*				Viral ion channel	N/A	PMID: 27920420	Flaviviridae	Dengue virus		Dengue fever	2	DB00915	2130	DKNWSYNQZKUICI-UHFFFAOYSA-N	Approved
Amantadine	Antiviral	FLUAV	(-)ssRNA							*		Viral ion channel	Viral entry	Drugbank ID: DB00915	Orthomyxoviridae	Influenza A virus		Influenza	34	DB00915	2130	DKNWSYNQZKUICI-UHFFFAOYSA-N	Approved
Amantadine	Antiviral	FMDV	(+)ssRNA	*								Viral ion channel	N/A	PMID: 25946195	Picornaviridae	Foot-and-mouth disease virus		Foot and Mouth disease	9	DB00915	2130	DKNWSYNQZKUICI-UHFFFAOYSA-N	Approved
Amantadine	Antiviral	HAV	(+)ssRNA	*								Viral ion channel	N/A	PMID: 2167349	Picornaviridae	Hepatovirus A	Human Hepatitis A virus	Hepatitis A	86	DB00915	2130	DKNWSYNQZKUICI-UHFFFAOYSA-N	Approved
Amantadine	Antiviral	HBV	dsDNA-RT			*						Viral ion channel	N/A	PMID: 25039150	Hepadnaviridae	Hepatitis B virus		Hepatitis B	35	DB00915	2130	DKNWSYNQZKUICI-UHFFFAOYSA-N	Approved
Amantadine	Antiviral	HTNV	(-)ssRNA	*								Viral ion channel	N/A	PMID: 18459839	Hantaviridae	Hantaan orthohantavirus		Hemorrhagic fever with renal syndrome, Hantavirus pulmonary syndrome	21	DB00915	2130	DKNWSYNQZKUICI-UHFFFAOYSA-N	Approved
Amantadine	Antiviral	JUNV	(-)ssRNA	*								Viral ion channel	N/A	PMID: 8031239	Arenaviridae	Argentinian mammarenavirus		Argentine hemorrhagic fever	0	DB00915	2130	DKNWSYNQZKUICI-UHFFFAOYSA-N	Approved
Amantadine	Antiviral	LASV	(-)ssRNA	*								Viral ion channel	N/A	PMID: 2923547	Arenaviridae	Lassa mammarenavirus		Lassa hemorrhagic fever	0	DB00915	2130	DKNWSYNQZKUICI-UHFFFAOYSA-N	Approved
Amantadine	Antiviral	LCMV	(-)ssRNA	*								Viral ion channel	N/A	PMID: 18619367	Arenaviridae	Lymphocytic choriomeningitis mammarenavirus		Lymphocytic choriomeningitis	0	DB00915	2130	DKNWSYNQZKUICI-UHFFFAOYSA-N	Approved
Amantadine	Antiviral	MOPV	(-)ssRNA	*								Viral ion channel	N/A	PMID: 2923547	Arenaviridae	Mopeia mammarenavirus		No disease in human	0	DB00915	2130	DKNWSYNQZKUICI-UHFFFAOYSA-N	Approved
Amantadine	Antiviral	PICV	(-)ssRNA	*								Viral ion channel	N/A	PMID: 2923547	Arenaviridae	Cali mammarenavirus		No disease in human	0	DB00915	2130	DKNWSYNQZKUICI-UHFFFAOYSA-N	Approved
Amantadine	Antiviral	SARS-CoV-2	(+)ssRNA					*				Viral ion channel	N/A	PMID: 33040252	Coronaviridae	Severe acute respiratory syndrome-related coronavirus	Severe acute respiratory syndrome-related coronavirus 2	COVID-19	8	DB00915	2130	DKNWSYNQZKUICI-UHFFFAOYSA-N	Approved
Amantadine	Antiviral	VSV	(-)ssRNA	*								Viral ion channel	N/A	PMID: 2825623	Rhabdoviridae	Indiana vesiculovirus		Vesicular stomatitis	11	DB00915	2130	DKNWSYNQZKUICI-UHFFFAOYSA-N	Approved
Amantadine	Antiviral	WNV	(+)ssRNA	*								Viral ion channel	N/A	PMID: 27014219	Flaviviridae	West Nile virus		West Nile fever	2	DB00915	2130	DKNWSYNQZKUICI-UHFFFAOYSA-N	Approved
Amiloride	Antihypertensive; Treatment of Congestive Heart Failure	CHIKV	(+)ssRNA	*								Human ion channel	Epithelial sodium channel†inhibitor	PMID: 31449523	Togaviridae	Chikungunya virus		Chikungunya fever	6	DB00594	16231	XSDQTOBWRPYKKA-UHFFFAOYSA-N	Approved
Amiloride	Antihypertensive; Treatment of Congestive Heart Failure	CVB-3	(+)ssRNA	*								Human ion channel	Epithelial sodium channel†inhibitor	PMID:31326561; PMID:2179535; PMID: 24798281	Picornaviridae	Enterovirus B	Coxsackievirus B3	Fever; headache; sore throat; gastroenteritis; pericarditis; myocarditis	9	DB00594	16231	XSDQTOBWRPYKKA-UHFFFAOYSA-N	Approved
Amiloride	Antihypertensive; Treatment of Congestive Heart Failure	EBOV	(-)ssRNA	*								Human ion channel	Epithelial sodium channel inhibitor	PMID: 27161622	Filoviridae	Zaire ebolavirus	Ebola virus	Ebola hemorrhagic fever	3	DB00594	16231	XSDQTOBWRPYKKA-UHFFFAOYSA-N	Approved
Amiloride	Antihypertensive; Treatment of Congestive Heart Failure	HRV-A2	(+)ssRNA	*								Human ion channel	Epithelial sodium channel†inhibitor	PMID:16054245	Picornaviridae	Rhinovirus A	Rhinovirus A2	Common cold	86	DB00594	16231	XSDQTOBWRPYKKA-UHFFFAOYSA-N	Approved
Amiloride	Antihypertensive; Treatment of Congestive Heart Failure	HRV-A89	(+)ssRNA	*								Human ion channel	Epithelial sodium channel†inhibitor	PMID:23913188	Picornaviridae	Rhinovirus A	Rhinovirus A89	Common cold	86	DB00594	16231	XSDQTOBWRPYKKA-UHFFFAOYSA-N	Approved
Amiloride	Antihypertensive; Treatment of Congestive Heart Failure	HSV-1	dsDNA	*								Human ion channel	Epithelial sodium channel†inhibitor	PMID:25210183	Herpesviridae	Human alphaherpesvirus 1		Cold sores	12	DB00594	16231	XSDQTOBWRPYKKA-UHFFFAOYSA-N	Approved
Amiloride	Antihypertensive; Treatment of Congestive Heart Failure	JUNV	(-)ssRNA	*								Human ion channel	Epithelial sodium channel†inhibitor	PMID:24173224	Arenaviridae	Argentinian mammarenavirus		Argentine hemorrhagic fever	0	DB00594	16231	XSDQTOBWRPYKKA-UHFFFAOYSA-N	Approved
Amiloride	Antihypertensive; Treatment of Congestive Heart Failure	KSHV	dsDNA	*								Human ion channel	Epithelial sodium channel†inhibitor	PMID:19279100	Herpesviridae	Human gammaherpesvirus 8		Kaposi's sarcoma	12	DB00594	16231	XSDQTOBWRPYKKA-UHFFFAOYSA-N	Approved
Amiloride	Antihypertensive; Treatment of Congestive Heart Failure	LASV	(-)ssRNA	*								Human ion channel	Epithelial sodium channel†inhibitor	PMID:24173224	Arenaviridae	Lassa mammarenavirus		Lassa hemorrhagic fever	0	DB00594	16231	XSDQTOBWRPYKKA-UHFFFAOYSA-N	Approved
Amiloride	Antihypertensive; Treatment of Congestive Heart Failure	MARV	(-)ssRNA	*								Human ion channel	Epithelial sodium channel†inhibitor	PMID:27161622	Filoviridae	Marburg marburgvirus	Marburg virus	Marburg hemorrhagic fever	3	DB00594	16231	XSDQTOBWRPYKKA-UHFFFAOYSA-N	Approved
Amiloride	Antihypertensive; Treatment of Congestive Heart Failure	MeV	(-)ssRNA	*								Human ion channel	Epithelial sodium channel†inhibitor	PMID:28250131	Paramyxoviridae	Measles morbillivirus		Measles	33	DB00594	16231	XSDQTOBWRPYKKA-UHFFFAOYSA-N	Approved
Amiloride	Antihypertensive; Treatment of Congestive Heart Failure	PV-1	(+)ssRNA	*								Human ion channel	Epithelial sodium channel†inhibitor	PMID:25058507	Picornaviridae	Enterovirus C	Human poliovirus 1	Poliomyelitis		DB00594	16231	XSDQTOBWRPYKKA-UHFFFAOYSA-N	Approved
Amiloride	Antihypertensive; Treatment of Congestive Heart Failure	SARS-CoV-2	(+)ssRNA	*								Human ion channel	Epithelial sodium channel inhibitor	PMID: 34003853	Coronaviridae	Severe acute respiratory syndrome-related coronavirus	Severe acute respiratory syndrome-related coronavirus 2	COVID-19	8	DB00594	16231	XSDQTOBWRPYKKA-UHFFFAOYSA-N	Approved
Amiodarone	Antiarrhythmic	DENV-2	(+)ssRNA	*								Human (multiple)	Non-competitive ﬂ-adrenergic inhibitor	PMID:30791609	Flaviviridae	Dengue virus	Dengue virus 2	Dengue fever	2	DB01118	2157	IYIKLHRQXLHMJQ-UHFFFAOYSA-N	Approved
Amiodarone	Antiarrhythmic	EBOV	(-)ssRNA	*				*	*			Human (multiple)	Non-competitive ﬂ-adrenergic inhibitor	NCT02307591	Filoviridae	Zaire ebolavirus	Ebola virus	Ebola hemorrhagic fever	3	DB01118	2157	IYIKLHRQXLHMJQ-UHFFFAOYSA-N	Approved
Amiodarone	Antiarrhythmic	HCV	(+)ssRNA	*								Human MTP;Human CD81	Non-competitive ﬂ-adrenergic inhibitor	PMID:23659500	Flaviviridae	Hepacivirus C		Hepatitis C	2	DB01118	2157	IYIKLHRQXLHMJQ-UHFFFAOYSA-N	Approved
Amiodarone	Antiarrhythmic	HSV-1	dsDNA	*								Human (multiple)	Non-competitive ﬂ-adrenergic inhibitor	PMID:21502533	Herpesviridae	Human alphaherpesvirus 1		Cold sores	12	DB01118	2157	IYIKLHRQXLHMJQ-UHFFFAOYSA-N	Approved
Amiodarone	Antiarrhythmic	LUJV	(-)ssRNA	*								Human (multiple)	Non-competitive ﬂ-adrenergic inhibitor	PMID: 34203149	Arenaviridae	Lujo mammarenavirus		Lassa fever-like illness	0	DB01118	2157	IYIKLHRQXLHMJQ-UHFFFAOYSA-N	Approved
Amiodarone	Antiarrhythmic	RRV	(+)ssRNA	*								Human (multiple)	Non-competitive ﬂ-adrenergic inhibitor	PMID:30791609	Togaviridae	Ross River virus		Influenza-like illness and polyarthritis	6	DB01118	2157	IYIKLHRQXLHMJQ-UHFFFAOYSA-N	Approved
Amiodarone	Antiarrhythmic	SARS-CoV	(+)ssRNA	*								Human (multiple)	Non-competitive ﬂ-adrenergic inhibitor	PMID:18314540	Coronaviridae	Severe acute respiratory syndrome-related coronavirus		Severe acute respiratory syndrome	8	DB01118	2157	IYIKLHRQXLHMJQ-UHFFFAOYSA-N	Approved
Amiodarone	Antiarrhythmic	SINV	(+)ssRNA	*								Human (multiple)	Non-competitive ﬂ-adrenergic inhibitor	PMID:30791609	Togaviridae	Sindbis virus		Rash and arthritis	6	DB01118	2157	IYIKLHRQXLHMJQ-UHFFFAOYSA-N	Approved
Amiodarone	Antiarrhythmic	VSV	(-)ssRNA	*								Human (multiple)	Non-competitive ﬂ-adrenergic inhibitor	PMID:23659500	Rhabdoviridae	Indiana vesiculovirus		Vesicular stomatitis	11	DB01118	2157	IYIKLHRQXLHMJQ-UHFFFAOYSA-N	Approved
Amiodarone	Antiarrhythmic	YFV	(+)ssRNA	*								Human (multiple)	Non-competitive ﬂ-adrenergic inhibitor	PMID:30791609	Flaviviridae	Yellow fever virus		Yellow fever	2	DB01118	2157	IYIKLHRQXLHMJQ-UHFFFAOYSA-N	Approved
Amitriptyline	Antidepressant	FLUAV	(-)ssRNA			*						Human ion channel	Block Viral Entry	PMID: 32176725	Orthomyxoviridae	Influenza A virus		Influenza	34	DB00321	2160	KRMDCWKBEZIMAB-UHFFFAOYSA-N	Approved
Amitriptyline	Antidepressant	SARS-CoV-2	(+)ssRNA	*								Human ion channel	Block Viral Entry	PMID: 33163980	Coronaviridae	Severe acute respiratory syndrome-related coronavirus	Severe acute respiratory syndrome-related coronavirus 2	COVID-19	8	DB00321	2160	KRMDCWKBEZIMAB-UHFFFAOYSA-N	Approved
Amodiaquine	Antimalarial	DENV-2	(+)ssRNA	*								Human HNMT	Methyltransferase inhibitor	PMID:24680954	Flaviviridae	Dengue virus	Dengue virus 2	Dengue fever	2	DB00613	2165	OVCDSSHSILBFBN-UHFFFAOYSA-N	Approved
Amodiaquine	Antimalarial	EBOV	(-)ssRNA	*								Human HNMT	Methyltransferase inhibitor	PMID:30395872	Filoviridae	Zaire ebolavirus	Ebola virus	Ebola hemorrhagic fever	3	DB00613	2165	OVCDSSHSILBFBN-UHFFFAOYSA-N	Approved
Amodiaquine	Antimalarial	HCV	(+)ssRNA	*								Human HNMT	Methyltransferase inhibitor	PMID:30791609	Flaviviridae	Hepacivirus C		Hepatitis C	2	DB00613	2165	OVCDSSHSILBFBN-UHFFFAOYSA-N	Approved
Amodiaquine	Antimalarial	HSV-1	dsDNA	*								Human HNMT	Methyltransferase inhibitor	PMID:30791609	Herpesviridae	Human alphaherpesvirus 1		Cold sores	12	DB00613	2165	OVCDSSHSILBFBN-UHFFFAOYSA-N	Approved
Amodiaquine	Antimalarial	LASV	(-)ssRNA	*								Human HNMT	Methyltransferase inhibitor	PMID:30700611	Arenaviridae	Lassa mammarenavirus		Lassa hemorrhagic fever	0	DB00613	2165	OVCDSSHSILBFBN-UHFFFAOYSA-N	Approved
Amodiaquine	Antimalarial	MERS-CoV	(+)ssRNA	*								Human HNMT	Methyltransferase inhibitor	PMID: 24841273	Coronaviridae	Middle East respiratory syndrome-related coronavirus		Middle East respiratory syndrome	8	DB00613	2165	OVCDSSHSILBFBN-UHFFFAOYSA-N	Approved
Amodiaquine	Antimalarial	RABV	(-)ssRNA	*								Human HNMT	Methyltransferase inhibitor	PMID:30791609	Rhabdoviridae	Rabies lyssavirus		Rabies	11	DB00613	2165	OVCDSSHSILBFBN-UHFFFAOYSA-N	Approved
Amodiaquine	Antimalarial	RRV	(+)ssRNA	*								Human HNMT	Methyltransferase inhibitor	PMID:30791609	Togaviridae	Ross River virus		Influenza-like illness and polyarthritis	6	DB00613	2165	OVCDSSHSILBFBN-UHFFFAOYSA-N	Approved
Amodiaquine	Antimalarial	SARS-CoV	(+)ssRNA	*								Human HNMT	Methyltransferase inhibitor	PMID: 24841273	Coronaviridae	Severe acute respiratory syndrome-related coronavirus		Severe acute respiratory syndrome	8	DB00613	2165	OVCDSSHSILBFBN-UHFFFAOYSA-N	Approved
Amodiaquine	Antimalarial	SARS-CoV-2	(+)ssRNA			*						Human HNMT	Methyltransferase inhibitor	PMID: 33941899	Coronaviridae	Severe acute respiratory syndrome-related coronavirus	Severe acute respiratory syndrome-related coronavirus 2	COVID-19	8	DB00613	2165	OVCDSSHSILBFBN-UHFFFAOYSA-N	Approved
Amodiaquine	Antimalarial	SINV	(+)ssRNA	*								Human HNMT	Methyltransferase inhibitor	PMID:30791609	Togaviridae	Sindbis virus		Rash and arthritis	6	DB00613	2165	OVCDSSHSILBFBN-UHFFFAOYSA-N	Approved
Amodiaquine	Antimalarial	VSV	(-)ssRNA	*								Human HNMT	Methyltransferase inhibitor	PMID:30791609	Rhabdoviridae	Indiana vesiculovirus		Vesicular stomatitis	11	DB00613	2165	OVCDSSHSILBFBN-UHFFFAOYSA-N	Approved
Amodiaquine	Antimalarial	WNV	(+)ssRNA	*								Human HNMT	Methyltransferase inhibitor	PMID:24680954	Flaviviridae	West Nile virus		West Nile fever	2	DB00613	2165	OVCDSSHSILBFBN-UHFFFAOYSA-N	Approved
Amodiaquine	Antimalarial	YFV	(+)ssRNA	*								Human HNMT	Methyltransferase inhibitor	PMID:30791609	Flaviviridae	Yellow fever virus		Yellow fever	2	DB00613	2165	OVCDSSHSILBFBN-UHFFFAOYSA-N	Approved
Amodiaquine	Antimalarial	ZIKV	(+)ssRNA	*	*							Human HNMT	Methyltransferase inhibitor	PMID:28736217	Flaviviridae	Zika virus		Zika virus disease	2	DB00613	2165	OVCDSSHSILBFBN-UHFFFAOYSA-N	Approved
Amprenavir	Antiviral	HIV-1	ssRNA-RT							*		Viral protease	Protease inhibitor	DrugBank ID: DB00701	Retroviridae	Human immunodeficiency virus 1		Acquired immune deficiency syndrome	33	DB00701	65016	YMARZQAQMVYCKC-OEMFJLHTSA-N	Approved
Amprenavir	Antiviral	SARS-CoV-2	(+)ssRNA	*								Viral protease	Protease inhibitor	PMID: 32607508	Coronaviridae	Severe acute respiratory syndrome-related coronavirus	Severe acute respiratory syndrome-related coronavirus 2	COVID-19	8	DB00701	65016	YMARZQAQMVYCKC-OEMFJLHTSA-N	Approved
Anisomycin	Antibiotic	DENV-1	(+)ssRNA	*								Human ribosome	DNA synthesis inhibitor	PMID: 32081740	Flaviviridae	Dengue virus	Dengue virus 1	Dengue fever	2	DB07374	253602	YKJYKKNCCRKFSL-RDBSUJKOSA-N	Experimental
Anisomycin	Antibiotic	DENV-2	(+)ssRNA	*								Human ribosome	DNA synthesis inhibitor	PMID: 32081740	Flaviviridae	Dengue virus	Dengue virus 2	Dengue fever	2	DB07374	253602	YKJYKKNCCRKFSL-RDBSUJKOSA-N	Experimental
Anisomycin	Antibiotic	DENV-3	(+)ssRNA	*								Human ribosome	DNA synthesis inhibitor	PMID: 32081740	Flaviviridae	Dengue virus	Dengue virus 3	Dengue fever	2	DB07374	253602	YKJYKKNCCRKFSL-RDBSUJKOSA-N	Experimental
Anisomycin	Antibiotic	DENV-4	(+)ssRNA	*								Human ribosome	DNA synthesis inhibitor	PMID: 32081740	Flaviviridae	Dengue virus	Dengue virus 4	Dengue fever	2	DB07374	253602	YKJYKKNCCRKFSL-RDBSUJKOSA-N	Experimental
Anisomycin	Antibiotic	JEV	(+)ssRNA	*								Human ribosome	DNA synthesis inhibitor	PMID: 16099910	Flaviviridae	Japanese encephalitis virus		Japanese encephalitis	2	DB07374	253602	YKJYKKNCCRKFSL-RDBSUJKOSA-N	Experimental
Anisomycin	Antibiotic	MERS-CoV	(+)ssRNA	*								Human ribosome	DNA synthesis inhibitor	PMID: 24841273	Coronaviridae	Middle East respiratory syndrome-related coronavirus		Middle East respiratory syndrome	8	DB07374	253602	YKJYKKNCCRKFSL-RDBSUJKOSA-N	Experimental
Anisomycin	Antibiotic	SARS-CoV	(+)ssRNA	*								Human ribosome	DNA synthesis inhibitor	PMID: 24841273	Coronaviridae	Severe acute respiratory syndrome-related coronavirus		Severe acute respiratory syndrome	8	DB07374	253602	YKJYKKNCCRKFSL-RDBSUJKOSA-N	Experimental
Anisomycin	Antibiotic	ZIKV	(+)ssRNA	*								Human ribosome	DNA synthesis inhibitor	PMID: 32081740	Flaviviridae	Zika virus		Zika virus disease	2	DB07374	253602	YKJYKKNCCRKFSL-RDBSUJKOSA-N	Experimental
Apilimod	Anticancer	ASFV	dsDNA	*								Human PTK	PIKfyve kinase inhibitor	PMID: 33249093	Asfarviridae	African swine fever virus		No disease in human; Swine fever in swine		DB05611	10173277	HSKAZIJJKRAJAV-KOEQRZSOSA-N	Investigational
Apilimod	Anticancer	EBOV	(-)ssRNA	*								Human PTK	PIKfyve kinase inhibitor	PMID: 28403145	Filoviridae	Zaire ebolavirus	Ebola virus	Ebola hemorrhagic fever	3	DB05611	10173277	HSKAZIJJKRAJAV-KOEQRZSOSA-N	Investigational
Apilimod	Anticancer	HCoV-229E	(+)ssRNA	*								Human PTK	PIKfyve kinase inhibitor	PMID: 33249093	Coronaviridae	Human coronavirus 229E		Common cold	8	DB05611	10173277	HSKAZIJJKRAJAV-KOEQRZSOSA-N	Investigational
Apilimod	Anticancer	LASV	(-)ssRNA	*								Human PTK	PIKfyve kinase inhibitor	PMID: 30700611	Arenaviridae	Lassa mammarenavirus		Lassa hemorrhagic fever	0	DB05611	10173277	HSKAZIJJKRAJAV-KOEQRZSOSA-N	Investigational
Apilimod	Anticancer	LUJV	(-)ssRNA	*								Human PTK	PIKfyve kinase inhibitor	PMID: 34203149	Arenaviridae	Lujo mammarenavirus		Lassa fever-like illness	0	DB05611	10173277	HSKAZIJJKRAJAV-KOEQRZSOSA-N	Investigational
Apilimod	Anticancer	MARV	(-)ssRNA	*								Human PTK	PIKfyve kinase inhibitor	PMID: 28403145	Filoviridae	Marburg marburgvirus	Marburg virus	Marburg hemorrhagic fever	3	DB05611	10173277	HSKAZIJJKRAJAV-KOEQRZSOSA-N	Investigational
Apilimod	Anticancer	SARS-CoV-2	(+)ssRNA	*								Human PTK	PIKfyve kinase inhibitor	PMID: 33249093	Coronaviridae	Severe acute respiratory syndrome-related coronavirus	Severe acute respiratory syndrome-related coronavirus 2	COVID-19	8	DB05611	10173277	HSKAZIJJKRAJAV-KOEQRZSOSA-N	Investigational
Aprotinin	Antifibrinilytic	FLUAV	(-)ssRNA	*								Human protease	Serine protease inhibitor	PMID:21602614	Orthomyxoviridae	Influenza A virus		Influenza	34	DB06692	53487898	ZPNFWUPYTFPOJU-YSFZTAPISA-N	Approved
Aprotinin	Antifibrinilytic	FLUBV	(-)ssRNA	*								Human protease	Serine protease inhibitor	PMID:7515225	Orthomyxoviridae	Influenza B virus		Influenza	34	DB06692	53487898	ZPNFWUPYTFPOJU-YSFZTAPISA-N	Approved
Aprotinin	Antifibrinilytic	RuV	(+)ssRNA	*		*						Human protease	Serine protease inhibitor	PMID:1723785	Matonaviridae	Rubivirus rubellae		Rubella	6	DB06692	53487898	ZPNFWUPYTFPOJU-YSFZTAPISA-N	Approved
Aprotinin	Antifibrinilytic	SARS-CoV-2	(+)ssRNA	*								Human protease	Serine protease inhibitor	PMID: 33143316	Coronaviridae	Severe acute respiratory syndrome-related coronavirus	Severe acute respiratory syndrome-related coronavirus 2	COVID-19	8	DB06692	53487898	ZPNFWUPYTFPOJU-YSFZTAPISA-N	Approved
Aprotinin	Antifibrinilytic	SINV	(+)ssRNA	*		*						Human protease	Serine protease inhibitor	PMID:2429615	Togaviridae	Sindbis virus		Rash and arthritis	6	DB06692	53487898	ZPNFWUPYTFPOJU-YSFZTAPISA-N	Approved
Aprotinin	Antifibrinilytic	WNV	(+)ssRNA	*								Human protease	Serine protease inhibitor	PMID:17188926	Flaviviridae	West Nile virus		West Nile fever	2	DB06692	53487898	ZPNFWUPYTFPOJU-YSFZTAPISA-N	Approved
Artesunate	Antimalarial	BKV	dsDNA	*								Human (multiple)	Unclear	PMID:30677427	Polyomaviridae	Human polyomavirus 1		Nephropathy and hemorrhagic cystitis	-1	DB09274	6917864	FIHJKUPKCHIPAT-AHIGJZGOSA-N	Approved
Artesunate	Antimalarial	CMV	dsDNA						*			Human (multiple)	Unclear	NCT00284687	Herpesviridae	Human betaherpesvirus 5		Mononucleosis-like illness	12	DB09274	6917864	FIHJKUPKCHIPAT-AHIGJZGOSA-N	Approved
Artesunate	Antimalarial	EBOV	(-)ssRNA					*	*			Human (multiple)	Unclear	NCT02307591	Filoviridae	Zaire ebolavirus	Ebola virus	Ebola hemorrhagic fever	3	DB09274	6917864	FIHJKUPKCHIPAT-AHIGJZGOSA-N	Approved
Artesunate	Antimalarial	EBV	dsDNA	*								Human (multiple)	Unclear	PMID:30677427	Herpesviridae	Human gammaherpesvirus 4		Infectious mononucleosis	12	DB09274	6917864	FIHJKUPKCHIPAT-AHIGJZGOSA-N	Approved
Artesunate	Antimalarial	HHV-6	dsDNA	*								Human (multiple)	Unclear	PMID:30677427	Herpesviridae	Human betaherpesvirus 6		Exanthema subitum	12	DB09274	6917864	FIHJKUPKCHIPAT-AHIGJZGOSA-N	Approved
Artesunate	Antimalarial	HPV	dsDNA				*	*				Human (multiple)	Unclear	NCT03100045; NCT04098744	Papillomaviridae	Alphapapillomavirus	Human papillomavirus		37	DB09274	6917864	FIHJKUPKCHIPAT-AHIGJZGOSA-N	Approved
Artesunate	Antimalarial	JCV	dsDNA	*								Human (multiple)	Unclear	PMID:30677427	Polyomaviridae	Human polyomavirus 2		Progressive multifocal leukoencephalopathy	-1	DB09274	6917864	FIHJKUPKCHIPAT-AHIGJZGOSA-N	Approved
Artesunate	Antimalarial	SARS-CoV-2	(+)ssRNA	*								Human (multiple)	Unclear	PMID: 32786284	Coronaviridae	Severe acute respiratory syndrome-related coronavirus	Severe acute respiratory syndrome-related coronavirus 2	COVID-19	8	DB09274	6917864	FIHJKUPKCHIPAT-AHIGJZGOSA-N	Approved
Atazanavir	Antiviral	HIV-1	ssRNA-RT							*		Viral protease	Protease inhibitor	DrugBank ID: DB01072	Retroviridae	Human immunodeficiency virus 1		Acquired immune deficiency syndrome	33	DB01072	148192	AXRYRYVKAWYZBR-GASGPIRDSA-N	Approved
Atazanavir	Antiviral	SARS-CoV-2	(+)ssRNA	*								Viral protease	Protease inhibitor	PMID: 32759267	Coronaviridae	Severe acute respiratory syndrome-related coronavirus	Severe acute respiratory syndrome-related coronavirus 2	COVID-19	8	DB01072	148192	AXRYRYVKAWYZBR-GASGPIRDSA-N	Approved
Atovaquone	Antimalarial	CHIKV	(+)ssRNA	*								Human DHODH	Unknown	PMID: 30894466	Togaviridae	Chikungunya virus		Chikungunya fever	6	DB01117	74989	KUCQYCKVKVOKAY-CTYIDZIISA-N	Approved
Atovaquone	Antimalarial	ZIKV	(+)ssRNA		*							Human DHODH	Unknown	PMID: 30894466	Flaviviridae	Zika virus		Zika virus disease	2	DB01117	74989	KUCQYCKVKVOKAY-CTYIDZIISA-N	Approved
AVN-944	Anticancer	CMV	dsDNA	*								Human IMPDH	IMPDH inhibitor	PMID: 10722482	Herpesviridae	Human betaherpesvirus 5		Mononucleosis-like illness	12	DB05500	9918559	GYCPCOJTCINIFZ-OXJNMPFZSA-N	Investigational
AVN-944	Anticancer	EMCV	(+)ssRNA	*								Human IMPDH	IMPDH inhibitor	PMID: 10722482	Picornaviridae	Cardiovirus A		Encephalomyocarditis	9	DB05500	9918559	GYCPCOJTCINIFZ-OXJNMPFZSA-N	Investigational
AVN-944	Anticancer	HBV	dsDNA-RT	*								Human IMPDH	IMPDH inhibitor	PMID: 10722482	Hepadnaviridae	Hepatitis B virus		Hepatitis B	35	DB05500	9918559	GYCPCOJTCINIFZ-OXJNMPFZSA-N	Investigational
AVN-944	Anticancer	HPIV-3	(-)ssRNA	*								Human IMPDH	IMPDH inhibitor	PMID: 10722482	Paramyxoviridae	Human respirovirus 3		Bronchiolitis, Bronchitis, Pneumonia	4	DB05500	9918559	GYCPCOJTCINIFZ-OXJNMPFZSA-N	Investigational
AVN-944	Anticancer	HSV-1	dsDNA	*								Human IMPDH	IMPDH inhibitor	PMID: 10722482	Herpesviridae	Human alphaherpesvirus 1		Cold sores	12	DB05500	9918559	GYCPCOJTCINIFZ-OXJNMPFZSA-N	Investigational
AVN-944	Anticancer	LUJV	(-)ssRNA	*								Human IMPDH	IMPDH inhibitor	PMID: 34203149	Arenaviridae	Lujo mammarenavirus		Lassa fever-like illness	0	DB05500	9918559	GYCPCOJTCINIFZ-OXJNMPFZSA-N	Investigational
AVN-944	Anticancer	RSV	(-)ssRNA	*								Human IMPDH	IMPDH inhibitor	PMID: 10722482	Pneumoviridae	Human orthopneumovirus		Lower respiratory tract infections	24	DB05500	9918559	GYCPCOJTCINIFZ-OXJNMPFZSA-N	Investigational
AVN-944	Anticancer	VEEV	(+)ssRNA	*								Human IMPDH	IMPDH inhibitor	PMID: 10722482	Togaviridae	Venezuelan equine encephalitis virus		No disease in human; Encephalitis in equines	6	DB05500	9918559	GYCPCOJTCINIFZ-OXJNMPFZSA-N	Investigational
Azacitidine	Anticancer	FLUAV	(-)ssRNA	*								Viral RNA pol	Nucleoside analog DNA methyl transferase inhibitor	PMID:11562975	Orthomyxoviridae	Influenza A virus		Influenza	34	DB00928	9444	NMUSYJAQQFHJEW-KVTDHHQDSA-N	Approved
Azacitidine	Anticancer	HAdV-1	dsDNA	*								Viral DNA pol	Nucleoside analog; DNA methyl transferase inhibitor	PMID:11562975	Adenoviridae	Human mastadenovirus C	Human adenovirus 1	Respiratory disease	73	DB00928	9444	NMUSYJAQQFHJEW-KVTDHHQDSA-N	Approved
Azacitidine	Anticancer	HAdV-2	dsDNA	*								Viral DNA pol	Nucleoside analog; DNA methyl transferase inhibitor	PMID:11562975	Adenoviridae	Human mastadenovirus C	Human adenovirus C2	Respiratory disease	73	DB00928	9444	NMUSYJAQQFHJEW-KVTDHHQDSA-N	Approved
Azacitidine	Anticancer	HAdV-5	dsDNA	*								Viral DNA pol	Nucleoside analog; DNA methyl transferase inhibitor	PMID:11562975	Adenoviridae	Human mastadenovirus C	Human adenovirus C5	Respiratory disease	73	DB00928	9444	NMUSYJAQQFHJEW-KVTDHHQDSA-N	Approved
Azacitidine	Anticancer	HIV-1	ssRNA-RT	*								Viral RT	Nucleoside analog DNA methyl transferase inhibitor	PMID:27117260	Retroviridae	Human immunodeficiency virus 1		Acquired immune deficiency syndrome	33	DB00928	9444	NMUSYJAQQFHJEW-KVTDHHQDSA-N	Approved
Azacitidine	Anticancer	HIV-2	ssRNA-RT	*								Viral RT	Nucleoside analog DNA methyl transferase inhibitor	PMID:25103850	Retroviridae	Human immunodeficiency virus 2		Acquired immune deficiency syndrome	33	DB00928	9444	NMUSYJAQQFHJEW-KVTDHHQDSA-N	Approved
Azacitidine	Anticancer	HMPV	(-)ssRNA	*								Viral RNA pol	Nucleoside analog DNA methyl transferase inhibitor	doi: 10.3389/fimmu.2019.02186	Pneumoviridae	Human metapneumovirus		Lower respiratory infection in young children	24	DB00928	9444	NMUSYJAQQFHJEW-KVTDHHQDSA-N	Approved
Azacitidine	Anticancer	RVFV	(-)ssRNA	*								Viral RNA pol	Nucleoside analog DNA methyl transferase inhibitor	PMID:29698664	Phenuiviridae	Rift Valley fever phlebovirus		Rift Valley fever	23	DB00928	9444	NMUSYJAQQFHJEW-KVTDHHQDSA-N	Approved
Azaribine	Treatment of Psoriasis	FLUAV	(-)ssRNA	*								Viral RNA pol	Inhibition of Viral Genome Replication	PMID:31941776	Orthomyxoviridae	Influenza A virus		Influenza	34	N/A	16574	QQOBRRFOVWGIMD-OJAKKHQRSA-N	Withdrawn
Azaribine	Treatment of Psoriasis	FLUBV	(-)ssRNA	*								Viral RNA pol	Inhibition of Viral Genome Replication	PMID: 31941776	Orthomyxoviridae	Influenza B virus		Influenza	34	N/A	16574	QQOBRRFOVWGIMD-OJAKKHQRSA-N	Withdrawn
Azaribine	Treatment of Psoriasis	WNV	(+)ssRNA	*								Viral RNA pol	Inhibition of Viral Genome Replication	PMID: 12076755	Flaviviridae	West Nile virus		West Nile fever	2	N/A	16574	QQOBRRFOVWGIMD-OJAKKHQRSA-N	Withdrawn
Azaribine	Treatment of Psoriasis	ZIKV	(+)ssRNA	*								Viral RNA pol	Inhibition of Viral Genome Replication	PMID: 32961956	Flaviviridae	Zika virus		Zika virus disease	2	N/A	16574	QQOBRRFOVWGIMD-OJAKKHQRSA-N	Withdrawn
Azauridine	Antiviral	DENV-1	(+)ssRNA	*								Viral RNA pol	Nucleoside analog	PMID: 12719009	Flaviviridae	Dengue virus	Dengue virus 1	Dengue fever	2	N/A	5901	WYXSYVWAUAUWLD-SHUUEZRQSA-N	Experimental
Azauridine	Antiviral	DENV-2	(+)ssRNA	*								Viral RNA pol	Nucleoside analog	PMID: 12719009	Flaviviridae	Dengue virus	Dengue virus 2	Dengue fever	2	N/A	5901	WYXSYVWAUAUWLD-SHUUEZRQSA-N	Experimental
Azauridine	Antiviral	DENV-4	(+)ssRNA	*								Viral RNA pol	Nucleoside analog	PMID: 12719009	Flaviviridae	Dengue virus	Dengue virus 4	Dengue fever	2	N/A	5901	WYXSYVWAUAUWLD-SHUUEZRQSA-N	Experimental
Azauridine	Antiviral	HCoV-NL63	(+)ssRNA	*								Viral RNA pol	Nucleoside analog	PMID: 16723558	Coronaviridae	Human coronavirus NL63		Respiratory tract infection	8	N/A	5901	WYXSYVWAUAUWLD-SHUUEZRQSA-N	Experimental
Azauridine	Antiviral	JEV	(+)ssRNA	*								Viral RNA pol	Nucleoside analog	PMID: 12719009	Flaviviridae	Japanese encephalitis virus		Japanese encephalitis	2	N/A	5901	WYXSYVWAUAUWLD-SHUUEZRQSA-N	Experimental
Azauridine	Antiviral	LGTV	(+)ssRNA	*								Viral RNA pol	Nucleoside analog	PMID: 12719009	Flaviviridae	Langat virus		No disease in humans	2	N/A	5901	WYXSYVWAUAUWLD-SHUUEZRQSA-N	Experimental
Azauridine	Antiviral	USUV	(+)ssRNA	*								Viral RNA pol	Nucleoside analog	PMID: 12719009	Flaviviridae	Usutu virus		Fever; rash; encephalitis; meningitis	2	N/A	5901	WYXSYVWAUAUWLD-SHUUEZRQSA-N	Experimental
Azauridine	Antiviral	WESSV	(+)ssRNA	*								Viral RNA pol	Nucleoside analog	PMID: 12719009	Flaviviridae	Wesselsbron virus		Fever; headache; myalgia; arthralgia; impaired vision	2	N/A	5901	WYXSYVWAUAUWLD-SHUUEZRQSA-N	Experimental
Azauridine	Antiviral	WNV	(+)ssRNA	*								Viral RNA pol	Nucleoside analog	PMID: 12719009	Flaviviridae	West Nile virus		West Nile fever	2	N/A	5901	WYXSYVWAUAUWLD-SHUUEZRQSA-N	Experimental
Azauridine	Antiviral	YFV	(+)ssRNA	*								Viral RNA pol	Nucleoside analog	PMID: 12719009	Flaviviridae	Yellow fever virus		Yellow fever	2	N/A	5901	WYXSYVWAUAUWLD-SHUUEZRQSA-N	Experimental
Azauridine	Antiviral	ZIKV	(+)ssRNA	*								Viral RNA pol	Nucleoside analog	PMID: 12719009	Flaviviridae	Zika virus		Zika virus disease	2	N/A	5901	WYXSYVWAUAUWLD-SHUUEZRQSA-N	Experimental
Azithromycin	Antibiotic	CV-A16	(+)ssRNA	*								Unknown	N/A	PMID:30599241	Picornaviridae	Enterovirus A	Coxsackievirus A16	Hand, foot, and mouth disease	9	DB00207	447043	MQTOSJVFKKJCRP-BICOPXKESA-N	Approved
Azithromycin	Antibiotic	EBOV	(-)ssRNA	*		*	*	*				Unknown	N/A	PMID:27622822; NCT02380625	Filoviridae	Zaire ebolavirus	Ebola virus	Ebola hemorrhagic fever	3	DB00207	447043	MQTOSJVFKKJCRP-BICOPXKESA-N	Approved
Azithromycin	Antibiotic	EV-A71	(+)ssRNA	*		*						Unknown	N/A	PMID:30599241	Picornaviridae	Enterovirus A	Enterovirus A71	Acute flaccid myelitis (polio-like disorder); Gastroenteritis; Hand, foot, and mouth disease	9	DB00207	447043	MQTOSJVFKKJCRP-BICOPXKESA-N	Approved
Azithromycin	Antibiotic	FLUAV	(-)ssRNA								*	Unknown	N/A	NCT01779570	Orthomyxoviridae	Influenza A virus		Influenza	34	DB00207	447043	MQTOSJVFKKJCRP-BICOPXKESA-N	Approved
Azithromycin	Antibiotic	HCV	(+)ssRNA	*								Unknown	N/A	doi: 10.3389/fimmu.2019.02186	Flaviviridae	Hepacivirus C		Hepatitis C	2	DB00207	447043	MQTOSJVFKKJCRP-BICOPXKESA-N	Approved
Azithromycin	Antibiotic	HIV-1	ssRNA-RT				*					Unknown	N/A	NCT04036318; NCT01227395	Retroviridae	Human immunodeficiency virus 1		Acquired immune deficiency syndrome	33	DB00207	447043	MQTOSJVFKKJCRP-BICOPXKESA-N	Approved
Azithromycin	Antibiotic	HRV-A16	(+)ssRNA	*		*						Unknown	N/A	PMID:28415826	Picornaviridae	Rhinovirus A	Rhinovirus A16	Common cold	86	DB00207	447043	MQTOSJVFKKJCRP-BICOPXKESA-N	Approved
Azithromycin	Antibiotic	RSV	(-)ssRNA				*	*	*			Unknown	N/A	NCT02911935; NCT02911935	Pneumoviridae	Human orthopneumovirus		Lower respiratory tract infections	24	DB00207	447043	MQTOSJVFKKJCRP-BICOPXKESA-N	Approved
Azithromycin	Antibiotic	SARS-CoV-2	(+)ssRNA						*			Unknown	N/A	PMID: 33676597	Coronaviridae	Severe acute respiratory syndrome-related coronavirus	Severe acute respiratory syndrome-related coronavirus 2	COVID-19	8	DB00207	447043	MQTOSJVFKKJCRP-BICOPXKESA-N	Approved
Azithromycin	Antibiotic	ZIKV	(+)ssRNA	*								Unknown	N/A	PMID:27911847	Flaviviridae	Zika virus		Zika virus disease	2	DB00207	447043	MQTOSJVFKKJCRP-BICOPXKESA-N	Approved
Baloxavir	Antiviral	BUNV	(-)ssRNA	*								Viral endonuclease	Blocks intracellular viral RNA synthesis	PMID: 32766680	Peribunyaviridae	Bunyamwera orthobunyavirus		Bunyamwera fever	22	DB13997	124081896	RZVPBGBYGMDSBG-GGAORHGYSA-N	Approved
Baloxavir	Antiviral	FLUAV	(-)ssRNA							*		Viral endonuclease	Blocks intracellular viral RNA synthesis	DrugBank ID: DB13997	Orthomyxoviridae	Influenza A virus		Influenza	34	DB13997	124081896	RZVPBGBYGMDSBG-GGAORHGYSA-N	Approved
Baloxavir	Antiviral	FLUBV	(-)ssRNA							*		Viral endonuclease	Blocks intracellular viral RNA synthesis	DrugBank ID: DB13997	Orthomyxoviridae	Influenza B virus		Influenza	34	DB13997	124081896	RZVPBGBYGMDSBG-GGAORHGYSA-N	Approved
Baloxavir	Antiviral	HTNV	(-)ssRNA	*								Viral endonuclease	Blocks intracellular viral RNA synthesis	PMID: 21680975	Hantaviridae	Hantaan orthohantavirus		Hemorrhagic fever with renal syndrome, Hantavirus pulmonary syndrome	21	DB13997	124081896	RZVPBGBYGMDSBG-GGAORHGYSA-N	Approved
Baloxavir	Antiviral	LACV	(-)ssRNA	*								Viral endonuclease	Blocks intracellular viral RNA synthesis	PMID: 32766680	Peribunyaviridae	La Crosse orthobunyavirus		La Crosse encephalitis	22	DB13997	124081896	RZVPBGBYGMDSBG-GGAORHGYSA-N	Approved
Baloxavir	Antiviral	SFTSV	(-)ssRNA	*								Viral endonuclease	Blocks intracellular viral RNA synthesis	PMID: 31914382	Phenuiviridae	Dabie bandavirus		Severe fever with thrombocytopenia syndrome	23	DB13997	124081896	RZVPBGBYGMDSBG-GGAORHGYSA-N	Approved
Beclabuvir	Antiviral	HCV	(+)ssRNA					*				Viral RNA pol	Unknown	PMID: 29869645	Flaviviridae	Hepacivirus C		Hepatitis C	2	DB12225	49773361	ZTTKEBYSXUCBSE-VSBZUFFNSA-N	Investigational
Beclabuvir	Antiviral	NoV	(+)ssRNA	*								Viral RNA pol	Unknown	PMID: 28757394	Caliciviridae	Norwalk virus		Gastroenteritis	7	DB12225	49773361	ZTTKEBYSXUCBSE-VSBZUFFNSA-N	Investigational
Beclabuvir	Antiviral	RCV-A1	(+)ssRNA	*								Viral RNA pol	Unknown	PMID: 28757394	Caliciviridae	Rabbit Calicivirus Austrialia 1		No disease in human	7	DB12225	49773361	ZTTKEBYSXUCBSE-VSBZUFFNSA-N	Investigational
Beclabuvir	Antiviral	RHDV	(+)ssRNA	*								Viral RNA pol	Unknown	PMID: 28757394	Caliciviridae	Rabbit hemorrhagic disease virus		No disease in human	7	DB12225	49773361	ZTTKEBYSXUCBSE-VSBZUFFNSA-N	Investigational
Beclabuvir	Antiviral	SPV	(+)ssRNA	*								Viral RNA pol	Unknown	PMID: 28757394	Caliciviridae	Sapporo virus		Vesicular exanthema	7	DB12225	49773361	ZTTKEBYSXUCBSE-VSBZUFFNSA-N	Investigational
Benztropine	Anticholinergic	EBOV	(-)ssRNA	*								Human CHRM1	Selective inhibition of dopamine transporters but it also presents affinity for histamine and muscarine receptors	PMID: 26202243	Filoviridae	Zaire ebolavirus	Ebola virus	Ebola hemorrhagic fever	3	DB00245	1201549	GIJXKZJWITVLHI-PMOLBWCYSA-N	Approved
Benztropine	Anticholinergic	HCV	(+)ssRNA	*								Human CHRM1	Selective inhibition of dopamine transporters but it also presents affinity for histamine and muscarine receptors	PMID: 24709263	Flaviviridae	Hepacivirus C		Hepatitis C	2	DB00245	1201549	GIJXKZJWITVLHI-PMOLBWCYSA-N	Approved
Benztropine	Anticholinergic	LUJV	(-)ssRNA	*								Human CHRM1	Selective inhibition of dopamine transporters but it also presents affinity for histamine and muscarine receptors	PMID: 34203149	Arenaviridae	Lujo mammarenavirus		Lassa fever-like illness	0	DB00245	1201549	GIJXKZJWITVLHI-PMOLBWCYSA-N	Approved
Benztropine	Anticholinergic	MARV	(-)ssRNA	*								Human CHRM1	Selective inhibition of dopamine transporters but it also presents affinity for histamine and muscarine receptors	PMID: 26202243	Filoviridae	Marburg marburgvirus	Marburg virus	Marburg hemorrhagic fever	3	DB00245	1201549	GIJXKZJWITVLHI-PMOLBWCYSA-N	Approved
Benztropine	Anticholinergic	MERS-CoV	(+)ssRNA	*								Human CHRM1	Selective inhibition of dopamine transporters but it also presents affinity for histamine and muscarine receptors	PMID: 24841273	Coronaviridae	Middle East respiratory syndrome-related coronavirus		Middle East respiratory syndrome	8	DB00245	1201549	GIJXKZJWITVLHI-PMOLBWCYSA-N	Approved
Benztropine	Anticholinergic	SARS-CoV-2	(+)ssRNA		*							Human CHRM1	Selective inhibition of dopamine transporters but it also presents affinity for histamine and muscarine receptors	PMID: 34326460	Coronaviridae	Severe acute respiratory syndrome-related coronavirus	Severe acute respiratory syndrome-related coronavirus 2	COVID-19	8	DB00245	1201549	GIJXKZJWITVLHI-PMOLBWCYSA-N	Approved
Bepridil	Antianginal	DENV-2	(+)ssRNA	*								Human ion channel	Calcium / Potassium / Sodium channel antagonist	PMID:30791609	Flaviviridae	Dengue virus	Dengue virus 2	Dengue fever	2	DB01244	2351	UIEATEWHFDRYRU-UHFFFAOYSA-N	Withdrawn
Bepridil	Antianginal	EBOV	(-)ssRNA	*								Human ion channel	Calcium / Potassium / Sodium channel antagonist	PMID:29939303	Filoviridae	Zaire ebolavirus	Ebola virus	Ebola hemorrhagic fever	3	DB01244	2351	UIEATEWHFDRYRU-UHFFFAOYSA-N	Withdrawn
Bepridil	Antianginal	MARV	(-)ssRNA	*		*						Human ion channel	Calcium / Potassium / Sodium channel antagonist	PMID:29982632	Filoviridae	Marburg marburgvirus	Marburg virus	Marburg hemorrhagic fever	3	DB01244	2351	UIEATEWHFDRYRU-UHFFFAOYSA-N	Withdrawn
Berberine	Anticancer	CHIKV	(+)ssRNA	*								Unknown	AMP-activated protein kinase (AMPK) activator	PMID:26752081	Togaviridae	Chikungunya virus		Chikungunya fever	6	DB04115	2353	YBHILYKTIRIUTE-UHFFFAOYSA-N	Investigational
Berberine	Anticancer	CMV	dsDNA	*								Viral transcription factor	AMP-activated protein kinase (AMPK) activator	PMID:30738836	Herpesviridae	Human betaherpesvirus 5		Mononucleosis-like illness	12	DB04115	2353	YBHILYKTIRIUTE-UHFFFAOYSA-N	Investigational
Berberine	Anticancer	CVB-3	(+)ssRNA	*								Unknown	AMP-activated protein kinase (AMPK) activator	PMID:28341822	Picornaviridae	Enterovirus B	Coxsackievirus B3	Fever; headache; sore throat; gastroenteritis; pericarditis; myocarditis	9	DB04115	2353	YBHILYKTIRIUTE-UHFFFAOYSA-N	Investigational
Berberine	Anticancer	EV-A71	(+)ssRNA	*								Unknown	AMP-activated protein kinase (AMPK) activator	PMID:28081706	Picornaviridae	Enterovirus A	Enterovirus A71	Acute flaccid myelitis (polio-like disorder); Gastroenteritis; Hand, foot, and mouth disease	9	DB04115	2353	YBHILYKTIRIUTE-UHFFFAOYSA-N	Investigational
Berberine	Anticancer	FLUAV	(-)ssRNA	*								Unknown	AMP-activated protein kinase (AMPK) activator	PMID:21683808	Orthomyxoviridae	Influenza A virus		Influenza	34	DB04115	2353	YBHILYKTIRIUTE-UHFFFAOYSA-N	Investigational
Berberine	Anticancer	HCV	(+)ssRNA	*								Unknown	AMP-activated protein kinase (AMPK) activator	PMID:30668413	Flaviviridae	Hepacivirus C		Hepatitis C	2	DB04115	2353	YBHILYKTIRIUTE-UHFFFAOYSA-N	Investigational
Berberine	Anticancer	HIV-1	ssRNA-RT	*								Unknown	AMP-activated protein kinase (AMPK) activator	PMID:21295891	Retroviridae	Human immunodeficiency virus 1		Acquired immune deficiency syndrome	33	DB04115	2353	YBHILYKTIRIUTE-UHFFFAOYSA-N	Investigational
Berberine	Anticancer	HPV-16	dsDNA	*								Unknown	AMP-activated protein kinase (AMPK) activator	PMID:21496227	Papillomaviridae	Alphapapillomavirus 9	Human papillomavirus type 16		37	DB04115	2353	YBHILYKTIRIUTE-UHFFFAOYSA-N	Investigational
Berberine	Anticancer	HSV-1	dsDNA	*								Unknown	AMP-activated protein kinase (AMPK) activator	PMID:24913175	Herpesviridae	Human alphaherpesvirus 1		Cold sores	12	DB04115	2353	YBHILYKTIRIUTE-UHFFFAOYSA-N	Investigational
Berberine	Anticancer	RSV	(-)ssRNA	*								Unknown	AMP-activated protein kinase (AMPK) activator	PMID:25939536	Pneumoviridae	Human orthopneumovirus		Lower respiratory tract infections	24	DB04115	2353	YBHILYKTIRIUTE-UHFFFAOYSA-N	Investigational
Berberine	Anticancer	SARS-CoV-2	(+)ssRNA	*								Unknown	AMP-activated protein kinase (AMPK) activator	PMID: 33670363	Coronaviridae	Severe acute respiratory syndrome-related coronavirus	Severe acute respiratory syndrome-related coronavirus 2	COVID-19	8	DB04115	2353	YBHILYKTIRIUTE-UHFFFAOYSA-N	Investigational
Berberine	Anticancer	SINV	(+)ssRNA	*								Unknown	AMP-activated protein kinase (AMPK) activator	PMID:26752081	Togaviridae	Sindbis virus		Rash and arthritis	6	DB04115	2353	YBHILYKTIRIUTE-UHFFFAOYSA-N	Investigational
Berberine	Anticancer	ZIKV	(+)ssRNA	*								Unknown	AMP-activated protein kinase (AMPK) activator	PMID:30641880	Flaviviridae	Zika virus		Zika virus disease	2	DB04115	2353	YBHILYKTIRIUTE-UHFFFAOYSA-N	Investigational
Betulinic Acid	Antiviral; Antimalarial; Anticancer	CHIKV	(+)ssRNA	*								Unknown	Unknown	PMID: 33080251	Togaviridae	Chikungunya virus		Chikungunya fever	6	DB12480	64971	QGJZLNKBHJESQX-FZFNOLFKSA-N	Investigational
Betulinic Acid	Antiviral; Antimalarial; Anticancer	DENV-1	(+)ssRNA	*								Unknown	Unknown	PMID: 33080251	Flaviviridae	Dengue virus	Dengue virus 1	Dengue fever	2	DB12480	64971	QGJZLNKBHJESQX-FZFNOLFKSA-N	Investigational
Betulinic Acid	Antiviral; Antimalarial; Anticancer	DENV-2	(+)ssRNA	*								Unknown	Unknown	PMID: 33080251	Flaviviridae	Dengue virus	Dengue virus 2	Dengue fever	2	DB12480	64971	QGJZLNKBHJESQX-FZFNOLFKSA-N	Investigational
Betulinic Acid	Antiviral; Antimalarial; Anticancer	DENV-3	(+)ssRNA	*								Unknown	Unknown	PMID: 33080251	Flaviviridae	Dengue virus	Dengue virus 3	Dengue fever	2	DB12480	64971	QGJZLNKBHJESQX-FZFNOLFKSA-N	Investigational
Betulinic Acid	Antiviral; Antimalarial; Anticancer	DENV-4	(+)ssRNA	*								Unknown	Unknown	PMID: 33080251	Flaviviridae	Dengue virus	Dengue virus 4	Dengue fever	2	DB12480	64971	QGJZLNKBHJESQX-FZFNOLFKSA-N	Investigational
Betulinic Acid	Antiviral; Antimalarial; Anticancer	ECHOV-6	(+)ssRNA	*								Unknown	Unknown	PMID: 12845810	Picornaviridae	Enterovirus B	Echovirus E6	Mild symptoms, meningitis	9	DB12480	64971	QGJZLNKBHJESQX-FZFNOLFKSA-N	Investigational
Betulinic Acid	Antiviral; Antimalarial; Anticancer	FLUAV	(-)ssRNA			*						Unknown	Unknown	PMID: 26157551	Orthomyxoviridae	Influenza A virus		Influenza	34	DB12480	64971	QGJZLNKBHJESQX-FZFNOLFKSA-N	Investigational
Betulinic Acid	Antiviral; Antimalarial; Anticancer	HIV-1	ssRNA-RT	*								Unknown	Unknown	PMID: 32112133	Retroviridae	Human immunodeficiency virus 1		Acquired immune deficiency syndrome	33	DB12480	64971	QGJZLNKBHJESQX-FZFNOLFKSA-N	Investigational
Betulinic Acid	Antiviral; Antimalarial; Anticancer	HPV	dsDNA					*				Unknown	Unknown	PMID: 23881391	Papillomaviridae	Alphapapillomavirus	Human papillomavirus		37	DB12480	64971	QGJZLNKBHJESQX-FZFNOLFKSA-N	Investigational
Betulinic Acid	Antiviral; Antimalarial; Anticancer	HSV-1	dsDNA	*								Unknown	Unknown	PMID: 12845810	Herpesviridae	Human alphaherpesvirus 1		Cold sores	12	DB12480	64971	QGJZLNKBHJESQX-FZFNOLFKSA-N	Investigational
Betulinic Acid	Antiviral; Antimalarial; Anticancer	HSV-2	dsDNA	*								Unknown	Unknown	PMID: 26112446	Herpesviridae	Human alphaherpesvirus 2		Genital herpes	12	DB12480	64971	QGJZLNKBHJESQX-FZFNOLFKSA-N	Investigational
Betulinic Acid	Antiviral; Antimalarial; Anticancer	SARS-CoV	(+)ssRNA	*								Unknown	Unknown	PMID: 17663539	Coronaviridae	Severe acute respiratory syndrome-related coronavirus		Severe acute respiratory syndrome	8	DB12480	64971	QGJZLNKBHJESQX-FZFNOLFKSA-N	Investigational
Betulinic Acid	Antiviral; Antimalarial; Anticancer	SFV	(+)ssRNA	*								Unknown	Unknown	PMID: 19839605	Togaviridae	Semliki Forest virus		Encephalitis, mild symptoms	6	DB12480	64971	QGJZLNKBHJESQX-FZFNOLFKSA-N	Investigational
Betulinic Acid	Antiviral; Antimalarial; Anticancer	SINV	(+)ssRNA	*								Unknown	Unknown	PMID: 19839605	Togaviridae	Sindbis virus		Rash and arthritis	6	DB12480	64971	QGJZLNKBHJESQX-FZFNOLFKSA-N	Investigational
Betulinic Acid	Antiviral; Antimalarial; Anticancer	ZIKV	(+)ssRNA		*							Unknown	Unknown	PMID: 33251156	Flaviviridae	Zika virus		Zika virus disease	2	DB12480	64971	QGJZLNKBHJESQX-FZFNOLFKSA-N	Investigational
Bexarotene	Anticancer	BKV	dsDNA	*								Human RAR	Unknown	PMID: 34011542	Polyomaviridae	Human polyomavirus 1		Nephropathy and hemorrhagic cystitis	-1	DB00307	82146	NAVMQTYZDKMPEU-UHFFFAOYSA-N	Approved
Bexarotene	Anticancer	HBV	dsDNA-RT	*								Human RAR	Unknown	PMID: 29437960	Hepadnaviridae	Hepatitis B virus		Hepatitis B	35	DB00307	82146	NAVMQTYZDKMPEU-UHFFFAOYSA-N	Approved
Bexarotene	Anticancer	SARS-CoV-2	(+)ssRNA	*								Human RAR	Unknown	PMID: 32473310	Coronaviridae	Severe acute respiratory syndrome-related coronavirus	Severe acute respiratory syndrome-related coronavirus 2	COVID-19	8	DB00307	82146	NAVMQTYZDKMPEU-UHFFFAOYSA-N	Approved
Bithionol	Antibiotic	BKV	dsDNA	*								Viral ATPase/helicase	Uncoupler of oxidative phosphorylation	PMID:22898086	Polyomaviridae	Human polyomavirus 1		Nephropathy and hemorrhagic cystitis	-1	DB04813	2406	JFIOVJDNOJYLKP-UHFFFAOYSA-N	Withdrawn
Bithionol	Antibiotic	SV40	dsDNA	*								Viral ATPase/helicase	Uncoupler of oxidative phosphorylation	PMID:22898086	Polyomaviridae	Macaca mulatta polyomavirus 1	Simian vacuolating virus 40	Causes tumors	-1	DB04813	2406	JFIOVJDNOJYLKP-UHFFFAOYSA-N	Withdrawn
Bithionol	Antibiotic	ZIKV	(+)ssRNA	*								Unknown	Uncoupler of oxidative phosphorylation	PMID:27686742	Flaviviridae	Zika virus		Zika virus disease	2	DB04813	2406	JFIOVJDNOJYLKP-UHFFFAOYSA-N	Withdrawn
Bleomycin	Anticancer	HCV	(+)ssRNA	*								Human LIG1	Unknown	PMID: 16888741	Flaviviridae	Hepacivirus C		Hepatitis C	2	DB00290	5460769	OYVAGSVQBOHSSS-UAPAGMARSA-O	Approved
Bleomycin	Anticancer	HSV-2	dsDNA	*								Human LIG1	Unknown	PMID: 7514894	Herpesviridae	Human alphaherpesvirus 2		Genital herpes	12	DB00290	5460769	OYVAGSVQBOHSSS-UAPAGMARSA-O	Approved
Bleomycin	Anticancer	VACV	dsDNA	*								Human LIG1	Unknown	PMID: 7514894	Poxviridae	Vaccinia virus		No disease in human	5	DB00290	5460769	OYVAGSVQBOHSSS-UAPAGMARSA-O	Approved
Boceprevir	Antiviral	HCoV-229E	(+)ssRNA	*								Viral protease	NS3/4a protease inhibitor	PMID: 33645977	Coronaviridae	Human coronavirus 229E		Common cold	8	DB08873	10324367	LHHCSNFAOIFYRV-DOVBMPENSA-N	Withdrawn
Boceprevir	Antiviral	HCoV-NL63	(+)ssRNA	*								Viral protease	NS3/4a protease inhibitor	PMID: 33645977	Coronaviridae	Human coronavirus NL63		Respiratory tract infection	8	DB08873	10324367	LHHCSNFAOIFYRV-DOVBMPENSA-N	Withdrawn
Boceprevir	Antiviral	HCoV-OC43	(+)ssRNA	*								Viral protease	NS3/4a protease inhibitor	PMID: 33645977	Coronaviridae	Betacoronavirus 1	Human coronavirus OC43	Common cold	8	DB08873	10324367	LHHCSNFAOIFYRV-DOVBMPENSA-N	Withdrawn
Boceprevir	Antiviral	HCV	(+)ssRNA							*		Viral protease	NS3/4a protease inhibitor	DrugBank ID: DB08873	Flaviviridae	Hepacivirus C		Hepatitis C	2	DB08873	10324367	LHHCSNFAOIFYRV-DOVBMPENSA-N	Withdrawn
Boceprevir	Antiviral	MERS-CoV	(+)ssRNA	*								Viral protease	NS3/4a protease inhibitor	PMID: 33645977	Coronaviridae	Middle East respiratory syndrome-related coronavirus		Middle East respiratory syndrome	8	DB08873	10324367	LHHCSNFAOIFYRV-DOVBMPENSA-N	Withdrawn
Boceprevir	Antiviral	SARS-CoV	(+)ssRNA	*								Viral protease	NS3/4a protease inhibitor	PMID: 33645977	Coronaviridae	Severe acute respiratory syndrome-related coronavirus		Severe acute respiratory syndrome	8	DB08873	10324367	LHHCSNFAOIFYRV-DOVBMPENSA-N	Withdrawn
Boceprevir	Antiviral	SARS-CoV-2	(+)ssRNA	*								Viral protease	NS3/4a protease inhibitor	PMID: 32887884	Coronaviridae	Severe acute respiratory syndrome-related coronavirus	Severe acute respiratory syndrome-related coronavirus 2	COVID-19	8	DB08873	10324367	LHHCSNFAOIFYRV-DOVBMPENSA-N	Withdrawn
Bortezomib	Anticancer	CHIKV	(+)ssRNA	*								Human proteasome	Proteasome inhibitor (26S subunit)	PMID: 32469886	Togaviridae	Chikungunya virus		Chikungunya fever	6	DB00188	387447	GXJABQQUPOEUTA-DOTOQJQBSA-N	Approved
Bortezomib	Anticancer	DENV-2	(+)ssRNA	*		*						Human proteasome	Proteasome inhibitor (26S subunit)	PMID:26565697	Flaviviridae	Dengue virus	Dengue virus 2	Dengue fever	2	DB00188	387447	GXJABQQUPOEUTA-DOTOQJQBSA-N	Approved
Bortezomib	Anticancer	EEEV	(+)ssRNA	*								Human proteasome	Proteasome inhibitor (26S subunit)	PMID: 25927990	Togaviridae	Eastern equine encephalitis virus		Eastern equine encephalitis	6	DB00188	387447	GXJABQQUPOEUTA-DOTOQJQBSA-N	Approved
Bortezomib	Anticancer	FLUAV	(-)ssRNA	*								Human proteasome	Proteasome inhibitor (26S subunit)	PMID:20592098	Orthomyxoviridae	Influenza A virus		Influenza	34	DB00188	387447	GXJABQQUPOEUTA-DOTOQJQBSA-N	Approved
Bortezomib	Anticancer	HBV	dsDNA-RT	*		*						Human proteasome	Proteasome inhibitor (26S subunit)	PMID:19949053	Hepadnaviridae	Hepatitis B virus		Hepatitis B	35	DB00188	387447	GXJABQQUPOEUTA-DOTOQJQBSA-N	Approved
Bortezomib	Anticancer	HSV-1	dsDNA	*								Human proteasome	Proteasome inhibitor (26S subunit)	PMID: 31088925	Herpesviridae	Human alphaherpesvirus 1		Cold sores	12	DB00188	387447	GXJABQQUPOEUTA-DOTOQJQBSA-N	Approved
Bortezomib	Anticancer	HSV-2	dsDNA	*								Human proteasome	Proteasome inhibitor (26S subunit)	PMID: 31088925	Herpesviridae	Human alphaherpesvirus 2		Genital herpes	12	DB00188	387447	GXJABQQUPOEUTA-DOTOQJQBSA-N	Approved
Bortezomib	Anticancer	NiV	(-)ssRNA	*								Human proteasome	Proteasome inhibitor (26S subunit)	PMID: 21085610	Paramyxoviridae	Nipah henipavirus		Severe encephalitis and respiratory disease	4	DB00188	387447	GXJABQQUPOEUTA-DOTOQJQBSA-N	Approved
Bortezomib	Anticancer	PV-1	(+)ssRNA	*								Human proteasome	Proteasome inhibitor (26S subunit)	PMID: 18382670	Picornaviridae	Enterovirus C	Human poliovirus 1	Poliomyelitis		DB00188	387447	GXJABQQUPOEUTA-DOTOQJQBSA-N	Approved
Bortezomib	Anticancer	RSV	(-)ssRNA	*		*						Human proteasome	Proteasome inhibitor (26S subunit)	PMID:19931343	Pneumoviridae	Human orthopneumovirus		Lower respiratory tract infections	24	DB00188	387447	GXJABQQUPOEUTA-DOTOQJQBSA-N	Approved
Bortezomib	Anticancer	RVFV	(-)ssRNA	*								Human proteasome	Proteasome inhibitor (26S subunit)	PMID:26001632	Phenuiviridae	Rift Valley fever phlebovirus		Rift Valley fever	23	DB00188	387447	GXJABQQUPOEUTA-DOTOQJQBSA-N	Approved
Bortezomib	Anticancer	SFTSV	(-)ssRNA	*								Human proteasome	Proteasome inhibitor (26S subunit)	PMID: 31637631	Phenuiviridae	Dabie bandavirus		Severe fever with thrombocytopenia syndrome	23	DB00188	387447	GXJABQQUPOEUTA-DOTOQJQBSA-N	Approved
Bortezomib	Anticancer	VEEV	(+)ssRNA	*								Human proteasome	Proteasome inhibitor (26S subunit)	PMID: 25927990	Togaviridae	Venezuelan equine encephalitis virus		No disease in human; Encephalitis in equines	6	DB00188	387447	GXJABQQUPOEUTA-DOTOQJQBSA-N	Approved
Bortezomib	Anticancer	VSV	(-)ssRNA	*								Human proteasome	Proteasome inhibitor (26S subunit)	PMID:20592098	Rhabdoviridae	Indiana vesiculovirus		Vesicular stomatitis	11	DB00188	387447	GXJABQQUPOEUTA-DOTOQJQBSA-N	Approved
Bortezomib	Anticancer	WEEV	(+)ssRNA	*								Human proteasome	Proteasome inhibitor (26S subunit)	PMID: 25927990	Togaviridae	Western equine encephalitis virus		Western equine encephalitis	6	DB00188	387447	GXJABQQUPOEUTA-DOTOQJQBSA-N	Approved
Bortezomib	Anticancer	ZIKV	(+)ssRNA	*								Human proteasome	Proteasome inhibitor (26S subunit)	PMID:27476412	Flaviviridae	Zika virus		Zika virus disease	2	DB00188	387447	GXJABQQUPOEUTA-DOTOQJQBSA-N	Approved
Brequinar	Anticancer	DENV	(+)ssRNA	*								Human DHODH	DHODH (DHODH) inhibitor	NCT03760666	Flaviviridae	Dengue virus		Dengue fever	2	DB03523	57030	PZOHOALJQOFNTB-UHFFFAOYSA-M	Investigational
Brequinar	Anticancer	FLUAV	(-)ssRNA	*								Human DHODH	Inhibition of Viral Genome Replication	PMID:31941776	Orthomyxoviridae	Influenza A virus		Influenza	34	DB03523	57030	PZOHOALJQOFNTB-UHFFFAOYSA-M	Investigational
Brequinar	Anticancer	FLUBV	(-)ssRNA	*								Human DHODH	Inhibition of Viral Genome Replication	PMID:31941776	Orthomyxoviridae	Influenza B virus		Influenza	34	DB03523	57030	PZOHOALJQOFNTB-UHFFFAOYSA-M	Investigational
Brequinar	Anticancer	HIV-1	ssRNA-RT	*								Human DHODH	DHODH (DHODH) inhibitor	doi: 10.20944/preprints201909.0128.v1	Retroviridae	Human immunodeficiency virus 1		Acquired immune deficiency syndrome	33	DB03523	57030	PZOHOALJQOFNTB-UHFFFAOYSA-M	Investigational
Brequinar	Anticancer	JUNV	(-)ssRNA	*								Human DHODH	DHODH (DHODH) inhibitor	PMID:31302150	Arenaviridae	Argentinian mammarenavirus		Argentine hemorrhagic fever	0	DB03523	57030	PZOHOALJQOFNTB-UHFFFAOYSA-M	Investigational
Brequinar	Anticancer	LASV	(-)ssRNA	*								Human DHODH	DHODH (DHODH) inhibitor	PMID:31302150	Arenaviridae	Lassa mammarenavirus		Lassa hemorrhagic fever	0	DB03523	57030	PZOHOALJQOFNTB-UHFFFAOYSA-M	Investigational
Brequinar	Anticancer	LCMV	(-)ssRNA	*								Human DHODH	DHODH (DHODH) inhibitor	PMID:31302150	Arenaviridae	Lymphocytic choriomeningitis mammarenavirus		Lymphocytic choriomeningitis	0	DB03523	57030	PZOHOALJQOFNTB-UHFFFAOYSA-M	Investigational
Brequinar	Anticancer	LUJV	(-)ssRNA	*								Human DHODH	Dihydroorotate dehydrogenase (DHODH) inhibitor	PMID: 34203149	Arenaviridae	Lujo mammarenavirus		Lassa fever-like illness	0	DB03523	57030	PZOHOALJQOFNTB-UHFFFAOYSA-M	Investigational
Brequinar	Anticancer	POWV	(+)ssRNA	*								Human DHODH	DHODH (DHODH) inhibitor	PMID:20606073	Flaviviridae	Powassan virus		Powassan virus disease	2	DB03523	57030	PZOHOALJQOFNTB-UHFFFAOYSA-M	Investigational
Brequinar	Anticancer	RuV	(+)ssRNA		*							Human DHODH	DHODH (DHODH) inhibitor	PMID:30974126	Matonaviridae	Rubivirus rubellae		Rubella	6	DB03523	57030	PZOHOALJQOFNTB-UHFFFAOYSA-M	Investigational
Brequinar	Anticancer	SARS-CoV-2	(+)ssRNA					*				Human DHODH	DHODH (DHODH) inhibitor	NCT04575038	Coronaviridae	Severe acute respiratory syndrome-related coronavirus	Severe acute respiratory syndrome-related coronavirus 2	COVID-19	8	DB03523	57030	PZOHOALJQOFNTB-UHFFFAOYSA-M	Investigational
Brequinar	Anticancer	VSV	(-)ssRNA	*								Human DHODH	DHODH (DHODH) inhibitor	PMID:20606073	Rhabdoviridae	Indiana vesiculovirus		Vesicular stomatitis	11	DB03523	57030	PZOHOALJQOFNTB-UHFFFAOYSA-M	Investigational
Brequinar	Anticancer	WNV	(+)ssRNA	*								Human DHODH	DHODH (DHODH) inhibitor	PMID:20606073	Flaviviridae	West Nile virus		West Nile fever	2	DB03523	57030	PZOHOALJQOFNTB-UHFFFAOYSA-M	Investigational
Brequinar	Anticancer	YFV	(+)ssRNA	*								Human DHODH	DHODH (DHODH) inhibitor	PMID:20606073	Flaviviridae	Yellow fever virus		Yellow fever	2	DB03523	57030	PZOHOALJQOFNTB-UHFFFAOYSA-M	Investigational
Brequinar	Anticancer	ZIKV	(+)ssRNA	*								Human DHODH	DHODH (DHODH) inhibitor	PMID: 27919709	Flaviviridae	Zika virus		Zika virus disease	2	DB03523	57030	PZOHOALJQOFNTB-UHFFFAOYSA-M	Investigational
Brincidofovir	Antiviral	B19V	ssDNA	*								Viral DNA pol	Viral DNA polymerase inhibitor	PMID:30529090	Parvoviridae	Primate erythroparvovirus 1		Erythema infectiosum	33	DB12151	483477	CRDDLOITBKEPRN-UQIIZPHYSA-M	Investigational
Brincidofovir	Antiviral	BKV	dsDNA				*	*	*			Viral DNA pol	Viral DNA polymerase inhibitor	NCT01769170	Polyomaviridae	Human polyomavirus 1		Nephropathy and hemorrhagic cystitis	-1	DB12151	483477	CRDDLOITBKEPRN-UQIIZPHYSA-M	Investigational
Brincidofovir	Antiviral	CMV	dsDNA					*	*			Viral DNA pol	Viral DNA polymerase inhibitor	NCT01769170; NCT01143181	Herpesviridae	Human betaherpesvirus 5		Mononucleosis-like illness	12	DB12151	483477	CRDDLOITBKEPRN-UQIIZPHYSA-M	Investigational
Brincidofovir	Antiviral	EBOV	(-)ssRNA					*				Viral RNA pol	Viral DNA polymerase inhibitor	PACTR201411000939962; NCT02271347	Filoviridae	Zaire ebolavirus	Ebola virus	Ebola hemorrhagic fever	3	DB12151	483477	CRDDLOITBKEPRN-UQIIZPHYSA-M	Investigational
Brincidofovir	Antiviral	EBV	dsDNA						*			Viral DNA pol	Viral DNA polymerase inhibitor	NCT01769170	Herpesviridae	Human gammaherpesvirus 4		Infectious mononucleosis	12	DB12151	483477	CRDDLOITBKEPRN-UQIIZPHYSA-M	Investigational
Brincidofovir	Antiviral	HAdV	dsDNA					*	*			Viral DNA pol	Viral DNA polymerase inhibitor	NCT02087306; NCT01143181; https://doi.org/10.1093/ofid/ofv133.939	Adenoviridae			Respiratory disease	73	DB12151	483477	CRDDLOITBKEPRN-UQIIZPHYSA-M	Investigational
Brincidofovir	Antiviral	HHV-6	dsDNA						*			Viral DNA pol	Viral DNA polymerase inhibitor	NCT01769170	Herpesviridae	Human betaherpesvirus 6		Exanthema subitum	12	DB12151	483477	CRDDLOITBKEPRN-UQIIZPHYSA-M	Investigational
Brincidofovir	Antiviral	HSV-1	dsDNA	*			*	*	*			Viral DNA pol	Viral DNA polymerase inhibitor	PMID:30120866; NCT01610765; NCT01143181	Herpesviridae	Human alphaherpesvirus 1		Cold sores	12	DB12151	483477	CRDDLOITBKEPRN-UQIIZPHYSA-M	Investigational
Brincidofovir	Antiviral	JCV	dsDNA	*								Viral DNA pol	Viral DNA polymerase inhibitor	PMID:30677427	Polyomaviridae	Human polyomavirus 2		Progressive multifocal leukoencephalopathy	-1	DB12151	483477	CRDDLOITBKEPRN-UQIIZPHYSA-M	Investigational
Brincidofovir	Antiviral	KSHV	dsDNA	*								Viral DNA pol	Viral DNA polymerase inhibitor	PMID:30677427	Herpesviridae	Human gammaherpesvirus 8		Kaposi's sarcoma	12	DB12151	483477	CRDDLOITBKEPRN-UQIIZPHYSA-M	Investigational
Brincidofovir	Antiviral	VACV	dsDNA	*				*	*			Viral DNA pol	Viral DNA polymerase inhibitor	PMID:30677427; NCT01143181	Poxviridae	Vaccinia virus		No disease in human	5	DB12151	483477	CRDDLOITBKEPRN-UQIIZPHYSA-M	Investigational
Brincidofovir	Antiviral	VZV	dsDNA	*								Viral DNA pol	Viral DNA polymerase inhibitor	PMID:30120866	Herpesviridae	Human alphaherpesvirus 3		Chickenpox (varicella)	12	DB12151	483477	CRDDLOITBKEPRN-UQIIZPHYSA-M	Investigational
Brivudine	Antiviral	BPV-2	dsDNA			*						Viral DNA pol	Inhibits viral DNA synthesis	PMID: 11257010	Papillomaviridae	Deltapapillomavirus 4	Bos taurus papillomavirus 2	No disease in human	37	DB03312	446727	ODZBBRURCPAEIQ-PIXDULNESA-N	Approved
Brivudine	Antiviral	CPXV	dsDNA	*								Viral DNA pol	Inhibits viral DNA synthesis	PMID: 16542003	Poxviridae	Cowpox virus		Cowpox	5	DB03312	446727	ODZBBRURCPAEIQ-PIXDULNESA-N	Approved
Brivudine	Antiviral	HSV-1	dsDNA			*						Viral DNA pol	Inhibits viral DNA synthesis	PMID: 9268766	Herpesviridae	Human alphaherpesvirus 1		Cold sores	12	DB03312	446727	ODZBBRURCPAEIQ-PIXDULNESA-N	Approved
Brivudine	Antiviral	HSV-2	dsDNA	*								Viral DNA pol	Inhibits viral DNA synthesis	PMID: 6265638	Herpesviridae	Human alphaherpesvirus 2		Genital herpes	12	DB03312	446727	ODZBBRURCPAEIQ-PIXDULNESA-N	Approved
Brivudine	Antiviral	VACV	dsDNA	*								Viral DNA pol	Inhibits viral DNA synthesis	PMID: 16542003	Poxviridae	Vaccinia virus		No disease in human	5	DB03312	446727	ODZBBRURCPAEIQ-PIXDULNESA-N	Approved
Brivudine	Antiviral	VZV	dsDNA							*		Viral DNA pol	Inhibits viral DNA synthesis	PMID: DB03312	Herpesviridae	Human alphaherpesvirus 3		Chickenpox (varicella)	12	DB03312	446727	ODZBBRURCPAEIQ-PIXDULNESA-N	Approved
Caffeine	Multiple	FLUAV	(-)ssRNA	*								Viral RNA pol	Adenosine-receptor antagonist	PMID:25050906	Orthomyxoviridae	Influenza A virus		Influenza	34	DB00201	2519	RYYVLZVUVIJVGH-UHFFFAOYSA-N	Approved
Caffeine	Multiple	HCV	(+)ssRNA	*								Viral RNA pol	Adenosine-receptor antagonist	PMID:25491197	Flaviviridae	Hepacivirus C		Hepatitis C	2	DB00201	2519	RYYVLZVUVIJVGH-UHFFFAOYSA-N	Approved
Caffeine	Multiple	HSV-1	dsDNA	*								Viral DNA pol	Adenosine-receptor antagonist	PMID:21725588	Herpesviridae	Human alphaherpesvirus 1		Cold sores	12	DB00201	2519	RYYVLZVUVIJVGH-UHFFFAOYSA-N	Approved
Caffeine	Multiple	JUNV	(-)ssRNA	*								Viral RNA pol	Adenosine-receptor antagonist	PMID:10509392	Arenaviridae	Argentinian mammarenavirus		Argentine hemorrhagic fever	0	DB00201	2519	RYYVLZVUVIJVGH-UHFFFAOYSA-N	Approved
Caffeine	Multiple	VZV	dsDNA	*								Viral DNA pol	Adenosine-receptor antagonist	PMID:6257827	Herpesviridae	Human alphaherpesvirus 3		Chickenpox (varicella)	12	DB00201	2519	RYYVLZVUVIJVGH-UHFFFAOYSA-N	Approved
Calanolide A	Antiviral	CMV	dsDNA	*								Unknown	Unknown	PMID: 10693651	Herpesviridae	Human betaherpesvirus 5		Mononucleosis-like illness	12	DB04886	64972	NIDRYBLTWYFCFV-FMTVUPSXSA-N	Investigational
Calanolide A	Antiviral	HIV-1	ssRNA-RT				*					Unknown	Unknown	NCT00002243	Retroviridae	Human immunodeficiency virus 1		Acquired immune deficiency syndrome	33	DB04886	64972	NIDRYBLTWYFCFV-FMTVUPSXSA-N	Investigational
Camostat	Anticancer	FLUAV	(-)ssRNA	*								Human protease	N/A	PMID:21802447	Orthomyxoviridae	Influenza A virus		Influenza	34	DB13729	2536	XASIMHXSUQUHLV-UHFFFAOYSA-N	Approved
Camostat	Anticancer	FLUBV	(-)ssRNA	*								Human protease	N/A	PMID:1510439	Orthomyxoviridae	Influenza B virus		Influenza	34	DB13729	2536	XASIMHXSUQUHLV-UHFFFAOYSA-N	Approved
Camostat	Anticancer	MERS-CoV	(+)ssRNA	*								Human protease	N/A	PMID:25666761	Coronaviridae	Middle East respiratory syndrome-related coronavirus		Middle East respiratory syndrome	8	DB13729	2536	XASIMHXSUQUHLV-UHFFFAOYSA-N	Approved
Camostat	Anticancer	SARS-CoV	(+)ssRNA	*								Human protease	N/A	PMID:25666761	Coronaviridae	Severe acute respiratory syndrome-related coronavirus		Severe acute respiratory syndrome	8	DB13729	2536	XASIMHXSUQUHLV-UHFFFAOYSA-N	Approved
Camostat	Anticancer	SARS-CoV-2	(+)ssRNA						*			Human protease	N/A	NCT04608266	Coronaviridae	Severe acute respiratory syndrome-related coronavirus	Severe acute respiratory syndrome-related coronavirus 2	COVID-19	8	DB13729	2536	XASIMHXSUQUHLV-UHFFFAOYSA-N	Approved
Camptothecin	Anticancer	EBV	dsDNA	*								Human topoisomerase	Topoisomerase I inhibitor	PMID:19494003	Herpesviridae	Human gammaherpesvirus 4		Infectious mononucleosis	12	DB04690	24360	VSJKWCGYPAHWDS-FQEVSTJZSA-N	Investigational
Camptothecin	Anticancer	EV-A71	(+)ssRNA	*								Human topoisomerase	Topoisomerase I inhibitor	PMID:28427827	Picornaviridae	Enterovirus A	Enterovirus A71	Acute flaccid myelitis (polio-like disorder); Gastroenteritis; Hand, foot, and mouth disease	9	DB04690	24360	VSJKWCGYPAHWDS-FQEVSTJZSA-N	Investigational
Camptothecin	Anticancer	FLUAV	(-)ssRNA	*								Human topoisomerase	Topoisomerase I inhibitor	PMID:4475096	Orthomyxoviridae	Influenza A virus		Influenza	34	DB04690	24360	VSJKWCGYPAHWDS-FQEVSTJZSA-N	Investigational
Camptothecin	Anticancer	HCV	(+)ssRNA	*								Human topoisomerase	Topoisomerase I inhibitor	PMID:26045353	Flaviviridae	Hepacivirus C		Hepatitis C	2	DB04690	24360	VSJKWCGYPAHWDS-FQEVSTJZSA-N	Investigational
Camptothecin	Anticancer	HIV-1	ssRNA-RT	*								Human topoisomerase	Topoisomerase I inhibitor	PMID:20110878	Retroviridae	Human immunodeficiency virus 1		Acquired immune deficiency syndrome	33	DB04690	24360	VSJKWCGYPAHWDS-FQEVSTJZSA-N	Investigational
Camptothecin	Anticancer	HSV-1	dsDNA	*								Human topoisomerase	Topoisomerase I inhibitor	PMID:20397103	Herpesviridae	Human alphaherpesvirus 1		Cold sores	12	DB04690	24360	VSJKWCGYPAHWDS-FQEVSTJZSA-N	Investigational
Camptothecin	Anticancer	KSHV	dsDNA	*								Human topoisomerase	Topoisomerase I inhibitor	PMID:22106228	Herpesviridae	Human gammaherpesvirus 8		Kaposi's sarcoma	12	DB04690	24360	VSJKWCGYPAHWDS-FQEVSTJZSA-N	Investigational
Cenicriviroc	Antiviral	HCV	(+)ssRNA	*								Human CCR5	Unknown	PMID: 31661521	Flaviviridae	Hepacivirus C		Hepatitis C	2	DB11758	11285792	PNDKCRDVVKJPKG-WHERJAGFSA-N	Investigational
Cenicriviroc	Antiviral	HIV-1	ssRNA-RT					*				Human CCR5	Unknown	PMID: 26636929	Retroviridae	Human immunodeficiency virus 1		Acquired immune deficiency syndrome	33	DB11758	11285792	PNDKCRDVVKJPKG-WHERJAGFSA-N	Investigational
Cenicriviroc	Antiviral	HIV-2	ssRNA-RT		*							Human CCR5	Unknown	PMID: 26247470	Retroviridae	Human immunodeficiency virus 2		Acquired immune deficiency syndrome	33	DB11758	11285792	PNDKCRDVVKJPKG-WHERJAGFSA-N	Investigational
Cenicriviroc	Antiviral	SARS-CoV-2	(+)ssRNA	*								Human CCR5	Unknown	PMID: 32739404	Coronaviridae	Severe acute respiratory syndrome-related coronavirus	Severe acute respiratory syndrome-related coronavirus 2	COVID-19	8	DB11758	11285792	PNDKCRDVVKJPKG-WHERJAGFSA-N	Investigational
Cepharanthine	Anti-inflammatory; Anticancer	HCoV-OC43	(+)ssRNA	*								Unknown	N/A	PMCID: PMC6921063	Coronaviridae	Betacoronavirus 1	Human coronavirus OC43	Common cold	8	N/A	10206	YVPXVXANRNDGTA-WDYNHAJCSA-N	Approved (Japan)
Cepharanthine	Anti-inflammatory; Anticancer	HIV-1	ssRNA-RT	*								Unknown	N/A	PMID:16375981	Retroviridae	Human immunodeficiency virus 1		Acquired immune deficiency syndrome	33	N/A	10206	YVPXVXANRNDGTA-WDYNHAJCSA-N	Approved (Japan)
Cepharanthine	Anti-inflammatory; Anticancer	HSV-1	dsDNA	*								Unknown	N/A	PMID: 22454997	Herpesviridae	Human alphaherpesvirus 1		Cold sores	12	N/A	10206	YVPXVXANRNDGTA-WDYNHAJCSA-N	Approved (Japan)
Cepharanthine	Anti-inflammatory; Anticancer	SARS-CoV	(+)ssRNA	*								Unknown	N/A	PMID: 25666761	Coronaviridae	Severe acute respiratory syndrome-related coronavirus		Severe acute respiratory syndrome	8	N/A	10206	YVPXVXANRNDGTA-WDYNHAJCSA-N	Approved (Japan)
Cepharanthine	Anti-inflammatory; Anticancer	SARS-CoV-2	(+)ssRNA	*								Unknown	N/A	PMID: 32149769	Coronaviridae	Severe acute respiratory syndrome-related coronavirus	Severe acute respiratory syndrome-related coronavirus 2	COVID-19	8	N/A	10206	YVPXVXANRNDGTA-WDYNHAJCSA-N	Approved (Japan)
Chloroquine	Antimalarial	CCHFV	(-)ssRNA	*								Human (multiple)	Antimalaria agent; chemo/radio sensitizer	PMID: 25796972	Nairoviridae	Crimean-Congo hemorrhagic fever orthonairovirus		Crimean-Congo hemorrhagic fever	1	DB00608	2719	QKICWELGRMTQCR-UHFFFAOYSA-N	Approved
Chloroquine	Antimalarial	CHIKV	(+)ssRNA	*					*			Human (multiple)	Antimalaria agent; chemo/radio sensitizer	PMID:29772762; NCT00391313	Togaviridae	Chikungunya virus		Chikungunya fever	6	DB00608	2719	QKICWELGRMTQCR-UHFFFAOYSA-N	Approved
Chloroquine	Antimalarial	DENV	(+)ssRNA	*			*	*				Human (multiple)	Antimalaria agent; chemo/radio sensitizer	PMID:25664975; NCT00849602	Flaviviridae	Dengue virus		Dengue fever	2	DB00608	2719	QKICWELGRMTQCR-UHFFFAOYSA-N	Approved
Chloroquine	Antimalarial	EBOV	(-)ssRNA	*		*						Human (multiple)	Antimalaria agent; chemo/radio sensitizer	PMID:27622822	Filoviridae	Zaire ebolavirus	Ebola virus	Ebola hemorrhagic fever	3	DB00608	2719	QKICWELGRMTQCR-UHFFFAOYSA-N	Approved
Chloroquine	Antimalarial	EV-A71	(+)ssRNA	*		*						Human (multiple)	Antimalaria agent; chemo/radio sensitizer	PMID:29175128	Picornaviridae	Enterovirus A	Enterovirus A71	Acute flaccid myelitis (polio-like disorder); Gastroenteritis; Hand, foot, and mouth disease	9	DB00608	2719	QKICWELGRMTQCR-UHFFFAOYSA-N	Approved
Chloroquine	Antimalarial	FLUAV	(-)ssRNA					*				Human (multiple)	Antimalaria agent; chemo/radio sensitizer	NCT01078779	Orthomyxoviridae	Influenza A virus		Influenza	34	DB00608	2719	QKICWELGRMTQCR-UHFFFAOYSA-N	Approved
Chloroquine	Antimalarial	HCoV-OC43	(+)ssRNA	*								Human (multiple)	Antimalaria agent; chemo/radio sensitizer	PMID:27381385	Coronaviridae	Betacoronavirus 1	Human coronavirus OC43	Common cold	8	DB00608	2719	QKICWELGRMTQCR-UHFFFAOYSA-N	Approved
Chloroquine	Antimalarial	HCV	(+)ssRNA								*	Human (multiple)	Antimalaria agent; chemo/radio sensitizer	NCT02058173	Flaviviridae	Hepacivirus C		Hepatitis C	2	DB00608	2719	QKICWELGRMTQCR-UHFFFAOYSA-N	Approved
Chloroquine	Antimalarial	HIV-1	ssRNA-RT					*	*			Human (multiple)	Antimalaria agent; chemo/radio sensitizer	NCT00308620	Retroviridae	Human immunodeficiency virus 1		Acquired immune deficiency syndrome	33	DB00608	2719	QKICWELGRMTQCR-UHFFFAOYSA-N	Approved
Chloroquine	Antimalarial	KSHV	dsDNA	*								Human mTOR;Human p38-MAPK	Antimalaria agent; chemo/radio sensitizer	PMID:27521848	Herpesviridae	Human gammaherpesvirus 8		Kaposi's sarcoma	12	DB00608	2719	QKICWELGRMTQCR-UHFFFAOYSA-N	Approved
Chloroquine	Antimalarial	MERS-CoV	(+)ssRNA	*								Human (multiple)	Antimalaria agentchemo/radio sensitizer	PMID: 24841273	Coronaviridae	Middle East respiratory syndrome-related coronavirus		Middle East respiratory syndrome	8	DB00608	2719	QKICWELGRMTQCR-UHFFFAOYSA-N	Approved
Chloroquine	Antimalarial	SARS-CoV	(+)ssRNA	*								Human (multiple)	Antimalaria agent; chemo/radio sensitizer	PMID:14592603	Coronaviridae	Severe acute respiratory syndrome-related coronavirus		Severe acute respiratory syndrome	8	DB00608	2719	QKICWELGRMTQCR-UHFFFAOYSA-N	Approved
Chloroquine	Antimalarial	SARS-CoV-2	(+)ssRNA								*	Human (multiple)	Antimalaria agent; chemo/radio sensitizer	NCT04331600; PMID: 32020029	Coronaviridae	Severe acute respiratory syndrome-related coronavirus	Severe acute respiratory syndrome-related coronavirus 2	COVID-19	8	DB00608	2719	QKICWELGRMTQCR-UHFFFAOYSA-N	Approved
Chloroquine	Antimalarial	ZIKV	(+)ssRNA	*								Human (multiple)	Antimalaria agent; chemo/radio sensitizer	PMID:27916837	Flaviviridae	Zika virus		Zika virus disease	2	DB00608	2719	QKICWELGRMTQCR-UHFFFAOYSA-N	Approved
Chlorpromazine	Antipsychotic	CCHFV	(-)ssRNA	*								Human (multiple)	Inhibits assembly of clathrin-coated pits at the plasma membrane	PMID: 25796972	Nairoviridae	Crimean-Congo hemorrhagic fever orthonairovirus		Crimean-Congo hemorrhagic fever	1	DB00477	2726	ZPEIMTDSQAKGNT-UHFFFAOYSA-N	Approved
Chlorpromazine	Antipsychotic	CHIKV	(+)ssRNA	*								Human (multiple)	Inhibits assembly of clathrin-coated pits at the plasma membrane	PMID: 22205980	Togaviridae	Chikungunya virus		Chikungunya fever	6	DB00477	2726	ZPEIMTDSQAKGNT-UHFFFAOYSA-N	Approved
Chlorpromazine	Antipsychotic	DENV-2	(+)ssRNA	*								Human (multiple)	Inhibits assembly of clathrin-coated pits at the plasma membrane	PMID: 30092029	Flaviviridae	Dengue virus	Dengue virus 2	Dengue fever	2	DB00477	2726	ZPEIMTDSQAKGNT-UHFFFAOYSA-N	Approved
Chlorpromazine	Antipsychotic	EBOV	(-)ssRNA	*								Human (multiple)	Inhibits assembly of clathrin-coated pits at the plasma membrane	PMID: 20202662	Filoviridae	Zaire ebolavirus	Ebola virus	Ebola hemorrhagic fever	3	DB00477	2726	ZPEIMTDSQAKGNT-UHFFFAOYSA-N	Approved
Chlorpromazine	Antipsychotic	EBV	dsDNA		*							Human calmodulin	Inhibits assembly of clathrin-coated pits at the plasma membrane	PMID: 6087356	Herpesviridae	Human gammaherpesvirus 4		Infectious mononucleosis	12	DB00477	2726	ZPEIMTDSQAKGNT-UHFFFAOYSA-N	Approved
Chlorpromazine	Antipsychotic	HCoV-229E	(+)ssRNA	*								Human (multiple)	Inhibits assembly of clathrin-coated pits at the plasma membrane	PMID: 32006468	Coronaviridae	Human coronavirus 229E		Common cold	8	DB00477	2726	ZPEIMTDSQAKGNT-UHFFFAOYSA-N	Approved
Chlorpromazine	Antipsychotic	HCV	(+)ssRNA	*								Human topotecan	Inhibits assembly of clathrin-coated pits at the plasma membrane	PMID: 23529728	Flaviviridae	Hepacivirus C		Hepatitis C	2	DB00477	2726	ZPEIMTDSQAKGNT-UHFFFAOYSA-N	Approved
Chlorpromazine	Antipsychotic	JEV	(+)ssRNA	*								Human (multiple)	Inhibits assembly of clathrin-coated pits at the plasma membrane	PMID: 12810867	Flaviviridae	Japanese encephalitis virus		Japanese encephalitis	2	DB00477	2726	ZPEIMTDSQAKGNT-UHFFFAOYSA-N	Approved
Chlorpromazine	Antipsychotic	MERS-CoV	(+)ssRNA	*								Human (multiple)	Inhibits assembly of clathrin-coated pits at the plasma membrane	PMID: 24841269;PMID: 24841273	Coronaviridae	Middle East respiratory syndrome-related coronavirus		Middle East respiratory syndrome	8	DB00477	2726	ZPEIMTDSQAKGNT-UHFFFAOYSA-N	Approved
Chlorpromazine	Antipsychotic	SARS-CoV	(+)ssRNA	*								Human (multiple)	Inhibits assembly of clathrin-coated pits at the plasma membrane	PMID: 24841269; PMID: 24841273	Coronaviridae	Severe acute respiratory syndrome-related coronavirus		Severe acute respiratory syndrome	8	DB00477	2726	ZPEIMTDSQAKGNT-UHFFFAOYSA-N	Approved
Chlorpromazine	Antipsychotic	SFV	(+)ssRNA	*								Human (multiple)	Inhibits assembly of clathrin-coated pits at the plasma membrane	PMID: 22205980	Togaviridae	Semliki Forest virus		Encephalitis, mild symptoms	6	DB00477	2726	ZPEIMTDSQAKGNT-UHFFFAOYSA-N	Approved
Chlorpromazine	Antipsychotic	WNV	(+)ssRNA	*								Human (multiple)	Inhibits assembly of clathrin-coated pits at the plasma membrane	PMID: 15367621	Flaviviridae	West Nile virus		West Nile fever	2	DB00477	2726	ZPEIMTDSQAKGNT-UHFFFAOYSA-N	Approved
Chlorpromazine	Antipsychotic	ZIKV	(+)ssRNA	*								Human (multiple)	Inhibits assembly of clathrin-coated pits at the plasma membrane	PMID: 29574335	Flaviviridae	Zika virus		Zika virus disease	2	DB00477	2726	ZPEIMTDSQAKGNT-UHFFFAOYSA-N	Approved
Cidofovir	Antiviral	B19V	ssDNA	*								Viral DNA pol	Viral DNA polymerase inhibitor	PMID:25446336	Parvoviridae	Primate erythroparvovirus 1		Erythema infectiosum	33	DB00369	60613	FPKARFMSZDBYQF-ILKKLZGPSA-N	Approved
Cidofovir	Antiviral	BKV	dsDNA				*	*				Viral DNA pol	Viral DNA polymerase inhibitor	NCT00138424	Polyomaviridae	Human polyomavirus 1		Nephropathy and hemorrhagic cystitis	-1	DB00369	60613	FPKARFMSZDBYQF-ILKKLZGPSA-N	Approved
Cidofovir	Antiviral	CMV	dsDNA					*	*	*	*	Viral DNA pol	Viral DNA polymerase inhibitor	CID:60613; NCT01866397; DB00369	Herpesviridae	Human betaherpesvirus 5		Mononucleosis-like illness	12	DB00369	60613	FPKARFMSZDBYQF-ILKKLZGPSA-N	Approved
Cidofovir	Antiviral	EBV	dsDNA	*								Viral DNA pol	Viral DNA polymerase inhibitor	PMID:30287227	Herpesviridae	Human gammaherpesvirus 4		Infectious mononucleosis	12	DB00369	60613	FPKARFMSZDBYQF-ILKKLZGPSA-N	Approved
Cidofovir	Antiviral	HAdV-5	dsDNA	*								Viral DNA pol	Viral DNA polymerase inhibitor	PMID:30287226	Adenoviridae	Human mastadenovirus C	Human adenovirus C5	Respiratory disease	73	DB00369	60613	FPKARFMSZDBYQF-ILKKLZGPSA-N	Approved
Cidofovir	Antiviral	HCV	(+)ssRNA	*								Viral RNA pol	Viral DNA polymerase inhibitor	doi: 10.3389/fimmu.2019.02186	Flaviviridae	Hepacivirus C		Hepatitis C	2	DB00369	60613	FPKARFMSZDBYQF-ILKKLZGPSA-N	Approved
Cidofovir	Antiviral	HHV-6	dsDNA	*								Viral DNA pol	Viral DNA polymerase inhibitor	PMID:30287227	Herpesviridae	Human betaherpesvirus 6		Exanthema subitum	12	DB00369	60613	FPKARFMSZDBYQF-ILKKLZGPSA-N	Approved
Cidofovir	Antiviral	HPV	dsDNA					*				Viral DNA pol	Viral DNA polymerase inhibitor	NCT00550589	Papillomaviridae	Alphapapillomavirus	Human papillomavirus		37	DB00369	60613	FPKARFMSZDBYQF-ILKKLZGPSA-N	Approved
Cidofovir	Antiviral	HSV-1	dsDNA				*	*				Viral DNA pol	Viral DNA polymerase inhibitor	NCT00002116; NCT01610765	Herpesviridae	Human alphaherpesvirus 1		Cold sores	12	DB00369	60613	FPKARFMSZDBYQF-ILKKLZGPSA-N	Approved
Cidofovir	Antiviral	HSV-2	dsDNA				*	*				Viral DNA pol	Viral DNA polymerase inhibitor	NCT00002116; NCT01610765	Herpesviridae	Human alphaherpesvirus 2		Genital herpes	12	DB00369	60613	FPKARFMSZDBYQF-ILKKLZGPSA-N	Approved
Cidofovir	Antiviral	JCV	dsDNA	*								Viral DNA pol	Viral DNA polymerase inhibitor	PMID:30287227	Polyomaviridae	Human polyomavirus 2		Progressive multifocal leukoencephalopathy	-1	DB00369	60613	FPKARFMSZDBYQF-ILKKLZGPSA-N	Approved
Cidofovir	Antiviral	KSHV	dsDNA	*								Viral DNA pol	Viral DNA polymerase inhibitor	PMID:30287227	Herpesviridae	Human gammaherpesvirus 8		Kaposi's sarcoma	12	DB00369	60613	FPKARFMSZDBYQF-ILKKLZGPSA-N	Approved
Cidofovir	Antiviral	MCV	dsDNA	*								Viral DNA pol	Viral DNA polymerase inhibitor	PMID:21994641	Poxviridae	Molluscum contagiosum virus		Molluscum contagiosum	5	DB00369	60613	FPKARFMSZDBYQF-ILKKLZGPSA-N	Approved
Cidofovir	Antiviral	VZV	dsDNA	*								Viral DNA pol	Viral DNA polymerase inhibitor	PMID:30287226	Herpesviridae	Human alphaherpesvirus 3		Chickenpox (varicella)	12	DB00369	60613	FPKARFMSZDBYQF-ILKKLZGPSA-N	Approved
Clarithromycin	Antibiotic	FLUAV	(-)ssRNA					*				Human ion channel	Prevent viral entry	PMID: 22178990	Orthomyxoviridae	Influenza A virus		Influenza	34	DB01211	84029	AGOYDEPGAOXOCK-KCBOHYOISA-N	Approved
Clarithromycin	Antibiotic	HRV-B14	(+)ssRNA		*							Human ion channel	Prevent viral entry	PMID: 28861755	Picornaviridae	Rhinovirus B	Rhinovirus B14	Common cold	86	DB01211	84029	AGOYDEPGAOXOCK-KCBOHYOISA-N	Approved
Clarithromycin	Antibiotic	RSV	(-)ssRNA					*				Human ion channel	Prevent viral entry	PMID: 17050564	Pneumoviridae	Human orthopneumovirus		Lower respiratory tract infections	24	DB01211	84029	AGOYDEPGAOXOCK-KCBOHYOISA-N	Approved
Clofazimine	Antibiotic	RABV	(-)ssRNA			*						Viral RNA	Non-nucleoside RT inhibitor	PMID: 33815101	Rhabdoviridae	Rabies lyssavirus		Rabies	11	DB00845	2794	WDQPAMHFFCXSNU-UHFFFAOYSA-N	Approved
Clofazimine	Antibiotic	SARS-CoV-2	(+)ssRNA			*						Viral RNA	Non-nucleoside RT inhibitor	PMID: 33727703	Coronaviridae	Severe acute respiratory syndrome-related coronavirus	Severe acute respiratory syndrome-related coronavirus 2	COVID-19	8	DB00845	2794	WDQPAMHFFCXSNU-UHFFFAOYSA-N	Approved
Clofazimine	Antibiotic	ZIKV	(+)ssRNA	*								Viral RNA	Non-nucleoside RT inhibitor	PMID: 33887282	Flaviviridae	Zika virus		Zika virus disease	2	DB00845	2794	WDQPAMHFFCXSNU-UHFFFAOYSA-N	Approved
Clomipramine	Antidepressant	EBOV	(-)ssRNA	*								Viral glycoprotein	N/A	PMID: 29741894	Filoviridae	Zaire ebolavirus	Ebola virus	Ebola hemorrhagic fever	3	DB01242	2801	GDLIGKIOYRNHDA-UHFFFAOYSA-N	Approved
Clomipramine	Antidepressant	MERS-CoV	(+)ssRNA	*								Unknown	N/A	PMID: 24841273	Coronaviridae	Middle East respiratory syndrome-related coronavirus		Middle East respiratory syndrome	8	DB01242	2801	GDLIGKIOYRNHDA-UHFFFAOYSA-N	Approved
Clomipramine	Antidepressant	SARS-CoV	(+)ssRNA	*								Unknown	N/A	PMID: 24841273	Coronaviridae	Severe acute respiratory syndrome-related coronavirus		Severe acute respiratory syndrome	8	DB01242	2801	GDLIGKIOYRNHDA-UHFFFAOYSA-N	Approved
Clotrimazole	Antifungal	MACV	(-)ssRNA	*								Human cytochrome P450	Block Viral Entry (KCa3.1 antagonist)	PMID: 30626681	Arenaviridae	Machupo mammarenavirus		Bolivian hemorrhagic fever	0	DB00257	2812	VNFPBHJOKIVQEB-UHFFFAOYSA-N	Approved
Clotrimazole	Antifungal	VSV	(-)ssRNA	*								Human cytochrome P450	Block Viral Entry (KCa3.1 antagonist)	PMID: 30626681	Rhabdoviridae	Indiana vesiculovirus		Vesicular stomatitis	11	DB00257	2812	VNFPBHJOKIVQEB-UHFFFAOYSA-N	Approved
Clotrimazole	Antifungal	ZIKV	(+)ssRNA			*						Human cytochrome P450	Block Viral Entry (KCa3.1 antagonist)	PMID: 31430351	Flaviviridae	Zika virus		Zika virus disease	2	DB00257	2812	VNFPBHJOKIVQEB-UHFFFAOYSA-N	Approved
Clozapine	Antipsychotic	HIV-1	ssRNA-RT	*								Unknown	Unknown	PMID: 9176928	Retroviridae	Human immunodeficiency virus 1		Acquired immune deficiency syndrome	33	DB00363	135398737	QZUDBNBUXVUHMW-UHFFFAOYSA-N	Approved
Clozapine	Antipsychotic	JCV	dsDNA	*								Unknown	Unknown	PMID: 12709869	Polyomaviridae	Human polyomavirus 2		Progressive multifocal leukoencephalopathy	-1	DB00363	135398737	QZUDBNBUXVUHMW-UHFFFAOYSA-N	Approved
CR-31-B (−)	N/A	CCHFV	(-)ssRNA		*							Human EIF4A	Prevents mRNA translation	PMID: 31931103	Nairoviridae	Crimean-Congo hemorrhagic fever orthonairovirus		Crimean-Congo hemorrhagic fever	1	N/A	N/A	N/A	Experimental
CR-31-B (−)	N/A	HCoV-229E	(+)ssRNA		*							Human EIF4A	Prevents mRNA translation	PMID: 31931103	Coronaviridae	Human coronavirus 229E		Common cold	8	N/A	N/A	N/A	Experimental
CR-31-B (−)	N/A	LASV	(-)ssRNA		*							Human EIF4A	Prevents mRNA translation	PMID: 31931103	Arenaviridae	Lassa mammarenavirus		Lassa hemorrhagic fever	0	N/A	N/A	N/A	Experimental
CR-31-B (−)	N/A	MERS-CoV	(+)ssRNA		*							Human EIF4A	Prevents mRNA translation	PMID: 31931103	Coronaviridae	Middle East respiratory syndrome-related coronavirus		Middle East respiratory syndrome	8	N/A	N/A	N/A	Experimental
CR-31-B (−)	N/A	SARS-CoV-2	(+)ssRNA		*							Human EIF4A	Prevents mRNA translation	PMID: 33422611	Coronaviridae	Severe acute respiratory syndrome-related coronavirus	Severe acute respiratory syndrome-related coronavirus 2	COVID-19	8	N/A	N/A	N/A	Experimental
CR-31-B (−)	N/A	ZIKV	(+)ssRNA		*							Human EIF4A	Prevents mRNA translation	PMID: 31931103	Flaviviridae	Zika virus		Zika virus disease	2	N/A	N/A	N/A	Experimental
Cucurbit[7]uril	N/A	CV-A16	(+)ssRNA	*								Human polyamines	Competitive binding of polyamines	PMID: 34037947	Picornaviridae	Enterovirus A	Coxsackievirus A16	Hand, foot, and mouth disease	9	N/A	6096207	ZDOBFUIMGBWEAB-UHFFFAOYSA-N	Experimental
Cucurbit[7]uril	N/A	CVB-3	(+)ssRNA	*								Human polyamines	Competitive binding of polyamines	PMID: 34037947	Picornaviridae	Enterovirus B	Coxsackievirus B3	Fever; headache; sore throat; gastroenteritis; pericarditis; myocarditis	9	N/A	6096207	ZDOBFUIMGBWEAB-UHFFFAOYSA-N	Experimental
Cucurbit[7]uril	N/A	DENV-2	(+)ssRNA	*								Human polyamines	Competitive binding of polyamines	PMID: 34037947	Flaviviridae	Dengue virus	Dengue virus 2	Dengue fever	2	N/A	6096207	ZDOBFUIMGBWEAB-UHFFFAOYSA-N	Experimental
Cucurbit[7]uril	N/A	ECHOV-11	(+)ssRNA	*								Human polyamines	Competitive binding of polyamines	PMID: 34037947	Picornaviridae	Enterovirus B	Echovirus E11	Fever; diarrhea; rash; jaundice; congested nose; cough; headache	9	N/A	6096207	ZDOBFUIMGBWEAB-UHFFFAOYSA-N	Experimental
Cucurbit[7]uril	N/A	EV-A71	(+)ssRNA	*								Human polyamines	Competitive binding of polyamines	PMID: 34037947	Picornaviridae	Enterovirus A	Enterovirus A71	Acute flaccid myelitis (polio-like disorder); Gastroenteritis; Hand, foot, and mouth disease	9	N/A	6096207	ZDOBFUIMGBWEAB-UHFFFAOYSA-N	Experimental
Cucurbit[7]uril	N/A	SFV	(+)ssRNA	*								Human polyamines	Competitive binding of polyamines	PMID: 34037947	Togaviridae	Semliki Forest virus		Encephalitis, mild symptoms	6	N/A	6096207	ZDOBFUIMGBWEAB-UHFFFAOYSA-N	Experimental
Cucurbit[7]uril	N/A	ZIKV	(+)ssRNA	*								Human polyamines	Competitive binding of polyamines	PMID: 34037947	Flaviviridae	Zika virus		Zika virus disease	2	N/A	6096207	ZDOBFUIMGBWEAB-UHFFFAOYSA-N	Experimental
Cyclosporine	Immunosuppressant	CMV	dsDNA	*							*	Human CYPs	Calcineurin inhibitor; allows for inhibition of T cell activation	PMID:22238232; NCT02328963	Herpesviridae	Human betaherpesvirus 5		Mononucleosis-like illness	12	DB00091	5284373	PMATZTZNYRCHOR-CGLBZJNRSA-N	Approved
Cyclosporine	Immunosuppressant	DENV-2	(+)ssRNA	*								Human CYPs	Calcineurin inhibitor; allows for inhibition of T cell activation	PMID:19451286	Flaviviridae	Dengue virus	Dengue virus 2	Dengue fever	2	DB00091	5284373	PMATZTZNYRCHOR-CGLBZJNRSA-N	Approved
Cyclosporine	Immunosuppressant	FLUAV	(-)ssRNA	*								Human CYPs	Calcineurin inhibitor allows for inhibition of T cell activation	PMID:16382464	Orthomyxoviridae	Influenza A virus		Influenza	34	DB00091	5284373	PMATZTZNYRCHOR-CGLBZJNRSA-N	Approved
Cyclosporine	Immunosuppressant	HCoV-229E	(+)ssRNA	*								Human CYPs	Calcineurin inhibitor; allows for inhibition of T cell activation	PMID: 22046132	Coronaviridae	Human coronavirus 229E		Common cold	8	DB00091	5284373	PMATZTZNYRCHOR-CGLBZJNRSA-N	Approved
Cyclosporine	Immunosuppressant	HCoV-NL63	(+)ssRNA	*								Human CYPs	Calcineurin inhibitor; allows for inhibition of T cell activation	PMID: 22046132	Coronaviridae	Human coronavirus NL63		Respiratory tract infection	8	DB00091	5284373	PMATZTZNYRCHOR-CGLBZJNRSA-N	Approved
Cyclosporine	Immunosuppressant	HCV	(+)ssRNA	*				*	*		*	Human CYPs	Calcineurin inhibitor; allows for inhibition of T cell activation	PMID:16382464; NCT00821587	Flaviviridae	Hepacivirus C		Hepatitis C	2	DB00091	5284373	PMATZTZNYRCHOR-CGLBZJNRSA-N	Approved
Cyclosporine	Immunosuppressant	HIV-1	ssRNA-RT	*			*					Human CYPs	Calcineurin inhibitor; allows for inhibition of T cell activation	NCT00979706	Retroviridae	Human immunodeficiency virus 1		Acquired immune deficiency syndrome	33	DB00091	5284373	PMATZTZNYRCHOR-CGLBZJNRSA-N	Approved	Negative
Cyclosporine	Immunosuppressant	MERS-CoV	(+)ssRNA	*	*							Human CYPs	Calcineurin inhibitor allows for inhibition of T cell activation	PMID:29772254	Coronaviridae	Middle East respiratory syndrome-related coronavirus		Middle East respiratory syndrome	8	DB00091	5284373	PMATZTZNYRCHOR-CGLBZJNRSA-N	Approved
Cyclosporine	Immunosuppressant	RVFV	(-)ssRNA	*								Human CYPs	Calcineurin inhibitor; allows for inhibition of T cell activation	PMID:29698664	Phenuiviridae	Rift Valley fever phlebovirus		Rift Valley fever	23	DB00091	5284373	PMATZTZNYRCHOR-CGLBZJNRSA-N	Approved
Cyclosporine	Immunosuppressant	SARS-CoV	(+)ssRNA	*								Human CYPs	Calcineurin inhibitor; allows for inhibition of T cell activation	PMID: 22046132	Coronaviridae	Severe acute respiratory syndrome-related coronavirus		Severe acute respiratory syndrome	8	DB00091	5284373	PMATZTZNYRCHOR-CGLBZJNRSA-N	Approved
Cyclosporine	Immunosuppressant	SARS-CoV-2	(+)ssRNA								*	Human CYPs	Calcineurin inhibitor; allows for inhibition of T cell activation	NCT04392531	Coronaviridae	Severe acute respiratory syndrome-related coronavirus	Severe acute respiratory syndrome-related coronavirus 2	COVID-19	8	DB00091	5284373	PMATZTZNYRCHOR-CGLBZJNRSA-N	Approved
Cyclosporine	Immunosuppressant	VACV	dsDNA	*								Human CYPs	Calcineurin inhibitor; allows for inhibition of T cell activation	PMID:9472618	Poxviridae	Vaccinia virus		No disease in human	5	DB00091	5284373	PMATZTZNYRCHOR-CGLBZJNRSA-N	Approved
Cyclosporine	Immunosuppressant	VSV	(-)ssRNA	*								Human CYPs	Calcineurin inhibitor; allows for inhibition of T cell activation	PMID:12810862	Rhabdoviridae	Indiana vesiculovirus		Vesicular stomatitis	11	DB00091	5284373	PMATZTZNYRCHOR-CGLBZJNRSA-N	Approved
Cyclosporine	Immunosuppressant	WNV	(+)ssRNA	*								Human CYPs	Calcineurin inhibitor; allows for inhibition of T cell activation	PMID:19451286	Flaviviridae	West Nile virus		West Nile fever	2	DB00091	5284373	PMATZTZNYRCHOR-CGLBZJNRSA-N	Approved
Cyclosporine	Immunosuppressant	YFV	(+)ssRNA	*								Human CYPs	Calcineurin inhibitor; allows for inhibition of T cell activation	PMID:19451286	Flaviviridae	Yellow fever virus		Yellow fever	2	DB00091	5284373	PMATZTZNYRCHOR-CGLBZJNRSA-N	Approved
Cyclosporine	Immunosuppressant	ZIKV	(+)ssRNA	*								Human CYPs	Calcineurin inhibitor; allows for inhibition of T cell activation	PMID:27476412	Flaviviridae	Zika virus		Zika virus disease	2	DB00091	5284373	PMATZTZNYRCHOR-CGLBZJNRSA-N	Approved
DABMA	N/A	EBOV	(-)ssRNA	*								Human GTPase	Prevents endosomal fusion/maturation	PMID: 31413797	Filoviridae	Zaire ebolavirus	Ebola virus	Ebola hemorrhagic fever	3	N/A	N/A	N/A	Experimental
DABMA	N/A	RABV	(-)ssRNA	*								Human GTPase	Prevents endosomal fusion/maturation	PMID: 31413797	Rhabdoviridae	Rabies lyssavirus		Rabies	11	N/A	N/A	N/A	Experimental
Daclatasvir	Antiviral	HCV	(+)ssRNA							*		Viral NS5A	Blocks intracellular viral RNA synthesis	DrugBank ID: DB09102	Flaviviridae	Hepacivirus C		Hepatitis C	2	DB09102	25154714	FKRSSPOQAMALKA-CUPIEXAXSA-N	Approved
Daclatasvir	Antiviral	SARS-CoV-2	(+)ssRNA				*					Viral NS5A	Blocks intracellular viral RNA synthesis	PMID: 33071519	Coronaviridae	Severe acute respiratory syndrome-related coronavirus	Severe acute respiratory syndrome-related coronavirus 2	COVID-19	8	DB09102	25154714	FKRSSPOQAMALKA-CUPIEXAXSA-N	Approved
Dalbavancin	Antibiotic	EBOV	(-)ssRNA	*								Unknown	N/A	PMID:26953343	Filoviridae	Zaire ebolavirus	Ebola virus	Ebola hemorrhagic fever	3	DB06219	23724878	KGPGQDLTDHGEGT-VBZOGQDBSA-N	Approved
Dalbavancin	Antibiotic	ECHOV-1	(+)ssRNA	*								Unknown	N/A	PMID:29698664	Picornaviridae	Enterovirus B	Echovirus E1	Mild symptoms, meningitis	9	DB06219	23724878	KGPGQDLTDHGEGT-VBZOGQDBSA-N	Approved
Dalbavancin	Antibiotic	MERS-CoV	(+)ssRNA	*								Unknown	N/A	PMID:26953343	Coronaviridae	Middle East respiratory syndrome-related coronavirus		Middle East respiratory syndrome	8	DB06219	23724878	KGPGQDLTDHGEGT-VBZOGQDBSA-N	Approved
Dalbavancin	Antibiotic	SARS-CoV	(+)ssRNA	*								Unknown	N/A	PMID:26953343	Coronaviridae	Severe acute respiratory syndrome-related coronavirus		Severe acute respiratory syndrome	8	DB06219	23724878	KGPGQDLTDHGEGT-VBZOGQDBSA-N	Approved
Dalbavancin	Antibiotic	SARS-CoV-2	(+)ssRNA			*						Unknown	N/A	PMID: 33262453	Coronaviridae	Severe acute respiratory syndrome-related coronavirus	Severe acute respiratory syndrome-related coronavirus 2	COVID-19	8	DB06219	23724878	KGPGQDLTDHGEGT-VBZOGQDBSA-N	Approved
Dalbavancin	Antibiotic	ZIKV	(+)ssRNA	*								Unknown	N/A	PMID:27476412	Flaviviridae	Zika virus		Zika virus disease	2	DB06219	23724878	KGPGQDLTDHGEGT-VBZOGQDBSA-N	Approved
Dapivirine	Antiviral	FLUAV	(-)ssRNA	*								Unknown	Non-nucleoside RT inhibitor	PMID: 28778830	Orthomyxoviridae	Influenza A virus		Influenza	34	DB08639	214347	ILAYIAGXTHKHNT-UHFFFAOYSA-N	Investigational
Dapivirine	Antiviral	FLUBV	(-)ssRNA	*								Unknown	Non-nucleoside RT inhibitor	PMID: 28778830	Orthomyxoviridae	Influenza B virus		Influenza	34	DB08639	214347	ILAYIAGXTHKHNT-UHFFFAOYSA-N	Investigational
Dapivirine	Antiviral	HIV-1	ssRNA-RT								*	Viral RT	Non-nucleoside RT inhibitor	PMID: 33181534	Retroviridae	Human immunodeficiency virus 1		Acquired immune deficiency syndrome	33	DB08639	214347	ILAYIAGXTHKHNT-UHFFFAOYSA-N	Investigational
Darunavir	Antiviral	HIV-1	ssRNA-RT							*		Viral protease	HIV protease inhibitor	DrugBank ID: DB01264	Retroviridae	Human immunodeficiency virus 1		Acquired immune deficiency syndrome	33	DB01264	213039	CJBJHOAVZSMMDJ-HEXNFIEUSA-N	Approved
Darunavir	Antiviral	SARS-CoV-2	(+)ssRNA	*								Viral protease	HIV protease inhibitor	PMID: 33243253	Coronaviridae	Severe acute respiratory syndrome-related coronavirus	Severe acute respiratory syndrome-related coronavirus 2	COVID-19	8	DB01264	213039	CJBJHOAVZSMMDJ-HEXNFIEUSA-N	Approved
Dasatinib	Anticancer	HIV-1	ssRNA-RT	*								Human PTK	Abl; Src; Kit; EphR... Inhibitor	PMID:26851491	Retroviridae	Human immunodeficiency virus 1		Acquired immune deficiency syndrome	33	DB01254	3062316	ZBNZXTGUTAYRHI-UHFFFAOYSA-N	Approved
Dasatinib	Anticancer	MERS-CoV	(+)ssRNA	*								Human PTK	Abl; Src; Kit; EphR... Inhibitor	PMID: 24841273	Coronaviridae	Middle East respiratory syndrome-related coronavirus		Middle East respiratory syndrome	8	DB01254	3062316	ZBNZXTGUTAYRHI-UHFFFAOYSA-N	Approved
Dasatinib	Anticancer	SARS-CoV	(+)ssRNA	*								Human PTK	Abl; Src; Kit; EphR... Inhibitor	PMID: 24841273	Coronaviridae	Severe acute respiratory syndrome-related coronavirus		Severe acute respiratory syndrome	8	DB01254	3062316	ZBNZXTGUTAYRHI-UHFFFAOYSA-N	Approved
Dexelvucitabine	Antiviral	HBV	dsDNA-RT			*						Viral RT	Nucleoside RT inhibitor	PMID: 12534778	Hepadnaviridae	Hepatitis B virus		Hepatitis B	35	DB12470	64973	HSBKFSPNDWWPSL-CAHLUQPWSA-N	Investigational
Dexelvucitabine	Antiviral	HIV-1	ssRNA-RT				*					Viral RT	Nucleoside RT inhibitor	PMID: 15456084	Retroviridae	Human immunodeficiency virus 1		Acquired immune deficiency syndrome	33	DB12470	64973	HSBKFSPNDWWPSL-CAHLUQPWSA-N	Investigational
Dibucaine	Anticancer	CVB-3	(+)ssRNA	*								Viral Protease	N/A	PMID:26856848	Picornaviridae	Enterovirus B	Coxsackievirus B3	Fever; headache; sore throat; gastroenteritis; pericarditis; myocarditis	9	DB00527	3025	PUFQVTATUTYEAL-UHFFFAOYSA-N	Approved
Dibucaine	Anticancer	EV-A71	(+)ssRNA	*								Viral Protease	N/A	PMID:26856848	Picornaviridae	Enterovirus A	Enterovirus A71	Acute flaccid myelitis (polio-like disorder); Gastroenteritis; Hand, foot, and mouth disease	9	DB00527	3025	PUFQVTATUTYEAL-UHFFFAOYSA-N	Approved
Dibucaine	Anticancer	EV-D68	(+)ssRNA	*								Viral Protease	N/A	PMID:26856848	Picornaviridae	Enterovirus D	Enterovirus D68	Acute flaccid myelitis (polio-like disorder); Gastroenteritis; Hand, foot, and mouth disease		DB00527	3025	PUFQVTATUTYEAL-UHFFFAOYSA-N	Approved
Dibucaine	Anticancer	HCV	(+)ssRNA	*								Human (multiple)	N/A	PMID:31636628	Flaviviridae	Hepacivirus C		Hepatitis C	2	DB00527	3025	PUFQVTATUTYEAL-UHFFFAOYSA-N	Approved
Didanosine	Antiviral	HIV-1	ssRNA-RT							*		Viral RT	Viral DNA chain termination	DrugBank ID: DB00900	Retroviridae	Human immunodeficiency virus 1		Acquired immune deficiency syndrome	33	DB00900	135398739	BXZVVICBKDXVGW-NKWVEPMBSA-N	Approved
Didanosine	Antiviral	HSV-1	dsDNA	*								Viral DNA pol	Viral DNA chain termination	PMID: 32096195	Herpesviridae	Human alphaherpesvirus 1		Cold sores	12	DB00900	135398739	BXZVVICBKDXVGW-NKWVEPMBSA-N	Approved
Diltiazem	Antianginal; Treatment of cardiac conditions	FLUAV	(-)ssRNA			*						Human ion channel	Viral protease inhibitor	PMID: 29779930	Orthomyxoviridae	Influenza A virus		Influenza	34	DB00343	39186	HSUGRBWQSSZJOP-RTWAWAEBSA-N	Approved
Diltiazem	Antianginal; Treatment of cardiac conditions	HRV-A2	(+)ssRNA	*								Human ion channel	Viral protease inhibitor	PMID: 16054245	Picornaviridae	Rhinovirus A	Rhinovirus A2	Common cold	86	DB00343	39186	HSUGRBWQSSZJOP-RTWAWAEBSA-N	Approved
Diltiazem	Antianginal; Treatment of cardiac conditions	SARS-CoV-2	(+)ssRNA	*								Human ion channel	Viral protease inhibitor	PMID: 32887884	Coronaviridae	Severe acute respiratory syndrome-related coronavirus	Severe acute respiratory syndrome-related coronavirus 2	COVID-19	8	DB00343	39186	HSUGRBWQSSZJOP-RTWAWAEBSA-N	Approved
Diphenhydramine	Antihistamine	EBOV	(-)ssRNA	*								Human histamine receptor	Prevent viral entry	PMID: 29981374	Filoviridae	Zaire ebolavirus	Ebola virus	Ebola hemorrhagic fever	3	DB01075	3100	ZZVUWRFHKOJYTH-UHFFFAOYSA-N	Approved
Diphenhydramine	Antihistamine	MARV	(-)ssRNA	*								Human histamine receptor	Prevent viral entry	PMID: 29981374	Filoviridae	Marburg marburgvirus	Marburg virus	Marburg hemorrhagic fever	3	DB01075	3100	ZZVUWRFHKOJYTH-UHFFFAOYSA-N	Approved
Diphenhydramine	Antihistamine	SARS-CoV-2	(+)ssRNA	*								Human histamine receptor	Prevent viral entry	PMID: 33309272	Coronaviridae	Severe acute respiratory syndrome-related coronavirus	Severe acute respiratory syndrome-related coronavirus 2	COVID-19	8	DB01075	3100	ZZVUWRFHKOJYTH-UHFFFAOYSA-N	Approved
Docosanol	Antiviral	CMV	dsDNA	*								Viral glycoprotein	Inhibition of fusion	PMID: 11177381	Herpesviridae	Human betaherpesvirus 5		Mononucleosis-like illness	12	DB00632	12620	NOPFSRXAKWQILS-UHFFFAOYSA-N	Approved
Docosanol	Antiviral	HHV-6	dsDNA	*								Viral glycoprotein	Inhibition of fusion	PMID: 11177381	Herpesviridae	Human betaherpesvirus 6		Exanthema subitum	12	DB00632	12620	NOPFSRXAKWQILS-UHFFFAOYSA-N	Approved
Docosanol	Antiviral	HIV-1	ssRNA-RT		*							Viral glycoprotein	Inhibition of fusion	PMID: 8825621	Retroviridae	Human immunodeficiency virus 1		Acquired immune deficiency syndrome	33	DB00632	12620	NOPFSRXAKWQILS-UHFFFAOYSA-N	Approved
Docosanol	Antiviral	HSV-1	dsDNA							*		Viral glycoprotein	Inhibition of fusion	DrugBank ID: DB00194	Herpesviridae	Human alphaherpesvirus 1		Cold sores	12	DB00632	12620	NOPFSRXAKWQILS-UHFFFAOYSA-N	Approved
Docosanol	Antiviral	HSV-2	dsDNA							*		Viral glycoprotein	Inhibition of fusion	PMID: 1660151	Herpesviridae	Human alphaherpesvirus 2		Genital herpes	12	DB00632	12620	NOPFSRXAKWQILS-UHFFFAOYSA-N	Approved
Docosanol	Antiviral	KSHV	dsDNA					*				Viral glycoprotein	Inhibition of fusion	PMID: 11177381	Herpesviridae	Human gammaherpesvirus 8		Kaposi's sarcoma	12	DB00632	12620	NOPFSRXAKWQILS-UHFFFAOYSA-N	Approved
Docosanol	Antiviral	RSV	(-)ssRNA		*							Viral glycoprotein	Inhibition of fusion	PMID: 1660151	Pneumoviridae	Human orthopneumovirus		Lower respiratory tract infections	24	DB00632	12620	NOPFSRXAKWQILS-UHFFFAOYSA-N	Approved
Doxycycline	Antibiotic	CHIKV	(+)ssRNA	*		*						Unknown		PMID:25970853	Togaviridae	Chikungunya virus		Chikungunya fever	6	DB00254	54671203	JBIWCJUYHHGXTC-AKNGSSGZSA-N	Approved
Doxycycline	Antibiotic	SARS-CoV-2	(+)ssRNA	*								Unknown		PMID: 33142770	Coronaviridae	Severe acute respiratory syndrome-related coronavirus	Severe acute respiratory syndrome-related coronavirus 2	COVID-19	8	DB00254	54671203	JBIWCJUYHHGXTC-AKNGSSGZSA-N	Approved
Doxycycline	Antibiotic	VSV	(-)ssRNA	*								Unknown		PMID:26459887	Rhabdoviridae	Indiana vesiculovirus		Vesicular stomatitis	11	DB00254	54671203	JBIWCJUYHHGXTC-AKNGSSGZSA-N	Approved
Dyphillin	Anticancer	EBOV	(-)ssRNA	*								Human vATPase	vacuolar ATPase inhibitors	PMID: 30335906	Filoviridae	Zaire ebolavirus	Ebola virus	Ebola hemorrhagic fever	3	N/A	N/A	N/A	Experimental
Dyphillin	Anticancer	FLUAV	(-)ssRNA			*						Human vATPase	vacuolar ATPase inhibitors	PMID: 30587980	Orthomyxoviridae	Influenza A virus		Influenza	34	N/A	N/A	N/A	Experimental
Dyphillin	Anticancer	HIV-1	ssRNA-RT	*								Human vATPase	vacuolar ATPase inhibitors	PMID: 29328465	Retroviridae	Human immunodeficiency virus 1		Acquired immune deficiency syndrome	33	N/A	N/A	N/A	Experimental
Dyphillin	Anticancer	SARS-CoV-2	(+)ssRNA	*								Human vATPase	vacuolar ATPase inhibitors	PMID: 33668694	Coronaviridae	Severe acute respiratory syndrome-related coronavirus	Severe acute respiratory syndrome-related coronavirus 2	COVID-19	8	N/A	N/A	N/A	Experimental
Dyphillin	Anticancer	ZIKV	(+)ssRNA	*								Human vATPase	vacuolar ATPase inhibitors	PMID: 31501074	Flaviviridae	Zika virus		Zika virus disease	2	N/A	N/A	N/A	Experimental
Efavirenz	Antiviral	HIV-1	ssRNA-RT							*		Viral RT	Inhibition of viral RT	DrugBank ID: DB00625	Retroviridae	Human immunodeficiency virus 1		Acquired immune deficiency syndrome	33	DB00625	64139	XPOQHMRABVBWPR-ZDUSSCGKSA-N	Approved
Efavirenz	Antiviral	ZIKV	(+)ssRNA		*							Viral RNA pol	Inhibition of viral RT	PMID: 31653397	Flaviviridae	Zika virus		Zika virus disease	2	DB00625	64139	XPOQHMRABVBWPR-ZDUSSCGKSA-N	Approved
Eflornithine	Antiprotozoal	CHIKV	(+)ssRNA	*								Human ODC	Enzyme-activated; irreversible†inhibitor†of ornithine decarboxylase	PMID:27535047	Togaviridae	Chikungunya virus		Chikungunya fever	6	DB06243	3009	VLCYCQAOQCDTCN-UHFFFAOYSA-N	WIthdrawn
Eflornithine	Antiprotozoal	CMV	dsDNA	*								Human ODC	Enzyme-activated; irreversible†inhibitor†of ornithine decarboxylase	PMID:6283366	Herpesviridae	Human betaherpesvirus 5		Mononucleosis-like illness	12	DB06243	3009	VLCYCQAOQCDTCN-UHFFFAOYSA-N	WIthdrawn
Eflornithine	Antiprotozoal	CVB-3	(+)ssRNA	*								Human ODC	Enzyme-activated; irreversible†inhibitor†of ornithine decarboxylase	PMID:27535047	Picornaviridae	Enterovirus B	Coxsackievirus B3	Fever; headache; sore throat; gastroenteritis; pericarditis; myocarditis	9	DB06243	3009	VLCYCQAOQCDTCN-UHFFFAOYSA-N	WIthdrawn
Eflornithine	Antiprotozoal	HSV-1	dsDNA	*								Human ODC	Enzyme-activated; irreversible†inhibitor†of ornithine decarboxylase	PMID:12569563	Herpesviridae	Human alphaherpesvirus 1		Cold sores	12	DB06243	3009	VLCYCQAOQCDTCN-UHFFFAOYSA-N	WIthdrawn
Eflornithine	Antiprotozoal	JEV	(+)ssRNA	*								Human ODC	Enzyme-activated; irreversible†inhibitor†of ornithine decarboxylase	PMID:27535049	Flaviviridae	Japanese encephalitis virus		Japanese encephalitis	2	DB06243	3009	VLCYCQAOQCDTCN-UHFFFAOYSA-N	WIthdrawn
Eflornithine	Antiprotozoal	MERS-CoV	(+)ssRNA	*								Human ODC	Enzyme-activated; irreversible†inhibitor†of ornithine decarboxylase	PMID:27535050	Coronaviridae	Middle East respiratory syndrome-related coronavirus		Middle East respiratory syndrome	8	DB06243	3009	VLCYCQAOQCDTCN-UHFFFAOYSA-N	WIthdrawn
Eflornithine	Antiprotozoal	SINV	(+)ssRNA	*								Human ODC	Enzyme-activated; irreversible†inhibitor†of ornithine decarboxylase	PMID:27535047	Togaviridae	Sindbis virus		Rash and arthritis	6	DB06243	3009	VLCYCQAOQCDTCN-UHFFFAOYSA-N	WIthdrawn
Eflornithine	Antiprotozoal	VSV	(-)ssRNA	*								Human ODC	Enzyme-activated; irreversible†inhibitor†of ornithine decarboxylase	PMID:27535047	Rhabdoviridae	Indiana vesiculovirus		Vesicular stomatitis	11	DB06243	3009	VLCYCQAOQCDTCN-UHFFFAOYSA-N	WIthdrawn
Eflornithine	Antiprotozoal	ZIKV	(+)ssRNA	*								Human ODC	Enzyme-activated; irreversible†inhibitor†of ornithine decarboxylase	PMID:27535047	Flaviviridae	Zika virus		Zika virus disease	2	DB06243	3009	VLCYCQAOQCDTCN-UHFFFAOYSA-N	WIthdrawn
Eflornithine	Antiprotozoal	HCV	(+)ssRNA									Human ODC	Enzyme-activated; irreversible†inhibitor†of ornithine decarboxylase	PMID: 34206987	Flaviviridae	Hepacivirus C		Hepatitis C	2	DB06243	3009	VLCYCQAOQCDTCN-UHFFFAOYSA-N	WIthdrawn
Eflornithine	Antiprotozoal	EBOV	(-)ssRNA									Human ODC	Enzyme-activated; irreversible†inhibitor†of ornithine decarboxylase	PMID: 30045993	Filoviridae	Zaire ebolavirus	Ebola virus	Ebola hemorrhagic fever	3	DB06243	3009	VLCYCQAOQCDTCN-UHFFFAOYSA-N	WIthdrawn
Elvucitabine	Antiviral	HBV	dsDNA-RT			*						Viral RT	Nucleoside analog RT Inhibitor	PMID: 12790515	Hepadnaviridae	Hepatitis B virus		Hepatitis B	35	DB06236	469717	HSBKFSPNDWWPSL-VDTYLAMSSA-N	Investigational
Elvucitabine	Antiviral	HIV-1	ssRNA-RT				*					Viral RT	Nucleoside analog RT Inhibitor	PMID: 19015353; NCT00405249	Retroviridae	Human immunodeficiency virus 1		Acquired immune deficiency syndrome	33	DB06236	469717	HSBKFSPNDWWPSL-VDTYLAMSSA-N	Investigational
Emetine	Antiprotozoal	CMV	dsDNA	*		*						Human ribosome	N/A	PMID:27336364	Herpesviridae	Human betaherpesvirus 5		Mononucleosis-like illness	12	DB13393	10219	AUVVAXYIELKVAI-CKBKHPSWSA-N	Approved
Emetine	Antiprotozoal	FLUAV	(-)ssRNA	*								Human ribosome	N/A	PMID: 31635418	Orthomyxoviridae	Influenza A virus		Influenza	34	DB13393	10219	AUVVAXYIELKVAI-CKBKHPSWSA-N	Approved
Emetine	Antiprotozoal	EBOV	(-)ssRNA	*								Human ribosome	N/A	PMID:29872540	Filoviridae	Zaire ebolavirus	Ebola virus	Ebola hemorrhagic fever	3	DB13393	10219	AUVVAXYIELKVAI-CKBKHPSWSA-N	Approved
Emetine	Antiprotozoal	ECHOV-1	(+)ssRNA	*								Human ribosome	N/A	PMID: 31635418	Picornaviridae	Enterovirus B	Echovirus E1	Mild symptoms, meningitis	9	DB13393	10219	AUVVAXYIELKVAI-CKBKHPSWSA-N	Approved
Emetine	Antiprotozoal	HCoV-NL63	(+)ssRNA	*								Human ribosome	N/A	PMID:30918074	Coronaviridae	Human coronavirus NL63		Respiratory tract infection	8	DB13393	10219	AUVVAXYIELKVAI-CKBKHPSWSA-N	Approved
Emetine	Antiprotozoal	HCoV-OC43	(+)ssRNA	*								Human ribosome	N/A	PMID:30918074	Coronaviridae	Betacoronavirus 1	Human coronavirus OC43	Common cold	8	DB13393	10219	AUVVAXYIELKVAI-CKBKHPSWSA-N	Approved
Emetine	Antiprotozoal	HIV-1	ssRNA-RT	*								Human ribosome	N/A	PMID:26111177	Retroviridae	Human immunodeficiency virus 1		Acquired immune deficiency syndrome	33	DB13393	10219	AUVVAXYIELKVAI-CKBKHPSWSA-N	Approved
Emetine	Antiprotozoal	HMPV	(-)ssRNA	*								Human ribosome	N/A	doi: 10.20944/preprints201909.0128.v1	Pneumoviridae	Human metapneumovirus		Lower respiratory infection in young children	24	DB13393	10219	AUVVAXYIELKVAI-CKBKHPSWSA-N	Approved
Emetine	Antiprotozoal	HSV-2	dsDNA	*								Human ribosome	N/A	doi: 10.20944/preprints201909.0128.v1	Herpesviridae	Human alphaherpesvirus 2		Genital herpes	12	DB13393	10219	AUVVAXYIELKVAI-CKBKHPSWSA-N	Approved
Emetine	Antiprotozoal	MERS-CoV	(+)ssRNA	*		*						Human ribosome	N/A	PMID:30918074	Coronaviridae	Middle East respiratory syndrome-related coronavirus		Middle East respiratory syndrome	8	DB13393	10219	AUVVAXYIELKVAI-CKBKHPSWSA-N	Approved
Emetine	Antiprotozoal	RABV	(-)ssRNA	*								Human ribosome	N/A	PMID:30028873	Rhabdoviridae	Rabies lyssavirus		Rabies	11	DB13393	10219	AUVVAXYIELKVAI-CKBKHPSWSA-N	Approved
Emetine	Antiprotozoal	RVFV	(-)ssRNA	*								Human ribosome	N/A	doi: 10.20944/preprints201909.0128.v1	Phenuiviridae	Rift Valley fever phlebovirus		Rift Valley fever	23	DB13393	10219	AUVVAXYIELKVAI-CKBKHPSWSA-N	Approved
Emetine	Antiprotozoal	SARS-CoV	(+)ssRNA	*								Human ribosome	N/A	PMID: 24841273	Coronaviridae	Severe acute respiratory syndrome-related coronavirus		Severe acute respiratory syndrome	8	DB13393	10219	AUVVAXYIELKVAI-CKBKHPSWSA-N	Approved
Emetine	Antiprotozoal	SARS-CoV-2	(+)ssRNA	*								Human ribosome	N/A	PMID: 33711336	Coronaviridae	Severe acute respiratory syndrome-related coronavirus	Severe acute respiratory syndrome-related coronavirus 2	COVID-19	8	DB13393	10219	AUVVAXYIELKVAI-CKBKHPSWSA-N	Approved
Emetine	Antiprotozoal	ZIKV	(+)ssRNA	*								Human ribosome	N/A	PMID:29872540	Flaviviridae	Zika virus		Zika virus disease	2	DB13393	10219	AUVVAXYIELKVAI-CKBKHPSWSA-N	Approved
Emodin	Anticancer	CMV	dsDNA	*								Human (multiple)	N/A	PMID:25499125	Herpesviridae	Human betaherpesvirus 5		Mononucleosis-like illness	12	DB07715	3220	RHMXXJGYXNZAPX-UHFFFAOYSA-N	Investigational
Emodin	Anticancer	CVB-3	(+)ssRNA	*		*						Human (multiple)	N/A	PMID:26621875	Picornaviridae	Enterovirus B	Coxsackievirus B3	Fever; headache; sore throat; gastroenteritis; pericarditis; myocarditis	9	DB07715	3220	RHMXXJGYXNZAPX-UHFFFAOYSA-N	Investigational
Emodin	Anticancer	EBV	dsDNA	*								Human (multiple)	N/A	PMID:24448066	Herpesviridae	Human gammaherpesvirus 4		Infectious mononucleosis	12	DB07715	3220	RHMXXJGYXNZAPX-UHFFFAOYSA-N	Investigational
Emodin	Anticancer	EV-A71	(+)ssRNA	*								Human (multiple)	N/A	PMID:27840410	Picornaviridae	Enterovirus A	Enterovirus A71	Acute flaccid myelitis (polio-like disorder); Gastroenteritis; Hand, foot, and mouth disease	9	DB07715	3220	RHMXXJGYXNZAPX-UHFFFAOYSA-N	Investigational
Emodin	Anticancer	FLUAV	(-)ssRNA	*		*						Human (multiple)	N/A	PMID:29057806	Orthomyxoviridae	Influenza A virus		Influenza	34	DB07715	3220	RHMXXJGYXNZAPX-UHFFFAOYSA-N	Investigational
Emodin	Anticancer	HBV	dsDNA-RT	*		*						Human (multiple)	N/A	PMID:19960563	Hepadnaviridae	Hepatitis B virus		Hepatitis B	35	DB07715	3220	RHMXXJGYXNZAPX-UHFFFAOYSA-N	Investigational
Emodin	Anticancer	HSV-1	dsDNA	*								Human (multiple)	N/A	PMID:18552872	Herpesviridae	Human alphaherpesvirus 1		Cold sores	12	DB07715	3220	RHMXXJGYXNZAPX-UHFFFAOYSA-N	Investigational
Emodin	Anticancer	SARS-CoV	(+)ssRNA	*								Human (multiple)	N/A	PMID:16730806	Coronaviridae	Severe acute respiratory syndrome-related coronavirus		Severe acute respiratory syndrome	8	DB07715	3220	RHMXXJGYXNZAPX-UHFFFAOYSA-N	Investigational
Emodin	Anticancer	ZIKV	(+)ssRNA	*								Human (multiple)	N/A	PMID:30641880	Flaviviridae	Zika virus		Zika virus disease	2	DB07715	3220	RHMXXJGYXNZAPX-UHFFFAOYSA-N	Investigational
Emtricitabine	Antiviral	HBV	dsDNA-RT					*				Viral RT	viral nucleoside reverse transcritase inhibitor	PMID: 26165204	Hepadnaviridae	Hepatitis B virus		Hepatitis B	35	DB00879	60877	XQSPYNMVSIKCOC-NTSWFWBYSA-N	Approved
Emtricitabine	Antiviral	HIV-1	ssRNA-RT								*	Viral RT	viral nucleoside reverse transcritase inhibitor	DrugBank ID: DB00879	Retroviridae	Human immunodeficiency virus 1		Acquired immune deficiency syndrome	33	DB00879	60877	XQSPYNMVSIKCOC-NTSWFWBYSA-N	Approved
Enoxacin	Antibiotic	HCV	(+)ssRNA	*								Human topoisomerase	DNA Topoisomerase II inhibitor	PMID: 20527935	Flaviviridae	Hepacivirus C		Hepatitis C	2	DB00467	3229	IDYZIJYBMGIQMJ-UHFFFAOYSA-N	Approved
Enoxacin	Antibiotic	HIV-1	ssRNA-RT	*								Human topoisomerase	DNA Topoisomerase II inhibitor	PMID: 9876209	Retroviridae	Human immunodeficiency virus 1		Acquired immune deficiency syndrome	33	DB00467	3229	IDYZIJYBMGIQMJ-UHFFFAOYSA-N	Approved
Enoxacin	Antibiotic	ZIKV	(+)ssRNA		*							Human topoisomerase	DNA Topoisomerase II inhibitor	PMID: 30814679	Flaviviridae	Zika virus		Zika virus disease	2	DB00467	3229	IDYZIJYBMGIQMJ-UHFFFAOYSA-N	Approved
Eptifibatide	Anticoagulant	CHIKV	(+)ssRNA	*								Human integrin	Decreases platelet aggregation	PMID: 32380148	Togaviridae	Chikungunya virus		Chikungunya fever	6	DB00063	448812	CZKPOZZJODAYPZ-LROMGURASA-N	Approved
Eptifibatide	Anticoagulant	FLUAV	(-)ssRNA			*						Human integrin	Decreases platelet aggregation	PMID: 25664391	Orthomyxoviridae	Influenza A virus		Influenza	34	DB00063	448812	CZKPOZZJODAYPZ-LROMGURASA-N	Approved
Erlotinib	Anticancer	BKV	dsDNA	*								Human PTK	EGFR inhibitor	PMID:21088155	Polyomaviridae	Human polyomavirus 1		Nephropathy and hemorrhagic cystitis	-1	DB00530	176870	AAKJLRGGTJKAMG-UHFFFAOYSA-N	Approved
Erlotinib	Anticancer	DENV-2	(+)ssRNA	*		*						Human PTK	EGFR inhibitor	PMID:29753658	Flaviviridae	Dengue virus	Dengue virus 2	Dengue fever	2	DB00530	176870	AAKJLRGGTJKAMG-UHFFFAOYSA-N	Approved
Erlotinib	Anticancer	EBOV	(-)ssRNA	*			*	*				Human PTK	EGFR inhibitor	PMID:28240606; NCT02380625	Filoviridae	Zaire ebolavirus	Ebola virus	Ebola hemorrhagic fever	3	DB00530	176870	AAKJLRGGTJKAMG-UHFFFAOYSA-N	Approved
Erlotinib	Anticancer	HCV	(+)ssRNA	*			*	*				Human PTK	EGFR inhibitor	PMID:28240606; NCT01835938	Flaviviridae	Hepacivirus C		Hepatitis C	2	DB00530	176870	AAKJLRGGTJKAMG-UHFFFAOYSA-N	Approved
Erlotinib	Anticancer	SARS-CoV	(+)ssRNA	*								Human PTK	EGFR inhibitor	PMID: 33083006	Coronaviridae	Severe acute respiratory syndrome-related coronavirus		Severe acute respiratory syndrome	8	DB00530	176870	AAKJLRGGTJKAMG-UHFFFAOYSA-N	Approved
Erlotinib	Anticancer	SARS-CoV-2	(+)ssRNA	*								Human PTK	EGFR inhibitor	PMID: 33083006	Coronaviridae	Severe acute respiratory syndrome-related coronavirus	Severe acute respiratory syndrome-related coronavirus 2	COVID-19	8	DB00530	176870	AAKJLRGGTJKAMG-UHFFFAOYSA-N	Approved
Esomeprazole	Treatment of Acid-Reflux Disorders	EBOV	(-)ssRNA	*								Human vATPase	Proton pump inhibitor	PMID: 26069727	Filoviridae	Zaire ebolavirus	Ebola virus	Ebola hemorrhagic fever	3	DB00736	9568614	SUBDBMMJDZJVOS-DEOSSOPVSA-N	Approved
Esomeprazole	Treatment of Acid-Reflux Disorders	FLUAV	(-)ssRNA	*								Human vATPase	Proton pump inhibitor	PMID: 26069727	Orthomyxoviridae	Influenza A virus		Influenza	34	DB00736	9568614	SUBDBMMJDZJVOS-DEOSSOPVSA-N	Approved
Esomeprazole	Treatment of Acid-Reflux Disorders	MARV	(-)ssRNA	*								Human vATPase	Proton pump inhibitor	PMID: 26069727	Filoviridae	Marburg marburgvirus	Marburg virus	Marburg hemorrhagic fever	3	DB00736	9568614	SUBDBMMJDZJVOS-DEOSSOPVSA-N	Approved
Etanercept	Anti-inflammatory	FLUAV	(-)ssRNA			*						Human TNF	Unknown	PMID: 24373231	Orthomyxoviridae	Influenza A virus		Influenza	34	DB00005	N/A	N/A	Approved
Etanercept	Anti-inflammatory	HDV	(-)ssRNA			*						Human TNF	Unknown	PMID: 32382723	Kolmioviridae	Hepatitis delta virus		Hepatitis D	-1	DB00005	N/A	N/A	Approved
Etanercept	Anti-inflammatory	HSV-1	dsDNA			*						Human TNF	Unknown	PMID: 24416771	Herpesviridae	Human alphaherpesvirus 1		Cold sores	12	DB00005	N/A	N/A	Approved
Etanercept	Anti-inflammatory	JEV	(+)ssRNA			*						Human TNF	Unknown	PMID: 24652493	Flaviviridae	Japanese encephalitis virus		Japanese encephalitis	2	DB00005	N/A	N/A	Approved
Etravirine	Antiviral	HIV-1	ssRNA-RT							*		Viral RT	Inhibition of viral RT	DrugBank ID: DB06414	Retroviridae	Human immunodeficiency virus 1		Acquired immune deficiency syndrome	33	DB06414	193962	PYGWGZALEOIKDF-UHFFFAOYSA-N	Approved
Etravirine	Antiviral	ZIKV	(+)ssRNA	*								Viral RNA pol	Inhibition of viral RT	PMID: Etravirine	Flaviviridae	Zika virus		Zika virus disease	2	DB06414	193962	PYGWGZALEOIKDF-UHFFFAOYSA-N	Approved
Ezetimibe	Lipid-Lowering	HBV	dsDNA-RT	*								Human cholesterol transporter	Intestinal cholesterol and related phytosterol absorption inhibitor	PMID:25034482	Hepadnaviridae	Hepatitis B virus		Hepatitis B	35	DB00973	150311	OLNTVTPDXPETLC-XPWALMASSA-N	Approved
Ezetimibe	Lipid-Lowering	HCV	(+)ssRNA						*		*	Human cholesterol transporter	Intestinal cholesterol and related phytosterol absorption inhibitor	NCT02971033; NCT02768545	Flaviviridae	Hepacivirus C		Hepatitis C	2	DB00973	150311	OLNTVTPDXPETLC-XPWALMASSA-N	Approved
Ezetimibe	Lipid-Lowering	HDV	(-)ssRNA					*				Human cholesterol transporter	Intestinal cholesterol and related phytosterol absorption inhibitor	NCT03099278; NCT03099278	Kolmioviridae	Hepatitis delta virus		Hepatitis D	-1	DB00973	150311	OLNTVTPDXPETLC-XPWALMASSA-N	Approved
Ezetimibe	Lipid-Lowering	HIV-1	ssRNA-RT	*			*					Human cholesterol transporter	Intestinal cholesterol and related phytosterol absorption inhibitor	NCT00099684	Retroviridae	Human immunodeficiency virus 1		Acquired immune deficiency syndrome	33	DB00973	150311	OLNTVTPDXPETLC-XPWALMASSA-N	Approved
Ezetimibe	Lipid-Lowering	RVFV	(-)ssRNA	*								Human cholesterol transporter	Intestinal cholesterol and related phytosterol absorption inhibitor	PMID:29698664	Phenuiviridae	Rift Valley fever phlebovirus		Rift Valley fever	23	DB00973	150311	OLNTVTPDXPETLC-XPWALMASSA-N	Approved
Ezetimibe	Lipid-Lowering	SARS-CoV-2	(+)ssRNA					*				Human cholesterol transporter	Intestinal cholesterol and related phytosterol absorption inhibitor	PMID: 33083810	Coronaviridae	Severe acute respiratory syndrome-related coronavirus	Severe acute respiratory syndrome-related coronavirus 2	COVID-19	8	DB00973	150311	OLNTVTPDXPETLC-XPWALMASSA-N	Approved
Ezetimibe	Lipid-Lowering	ZIKV	(+)ssRNA	*								Human cholesterol transporter	Intestinal cholesterol and related phytosterol absorption inhibitor	PMID:29698664	Flaviviridae	Zika virus		Zika virus disease	2	DB00973	150311	OLNTVTPDXPETLC-XPWALMASSA-N	Approved
Famciclovir	Antiviral	HBV	dsDNA-RT				*					Viral DNA pol	Viral DNA Polymerase Inhibitor	PMID: 10898322	Hepadnaviridae	Hepatitis B virus		Hepatitis B	35	DB00426	3324	GGXKWVWZWMLJEH-UHFFFAOYSA-N	Approved
Famciclovir	Antiviral	HSV-1	dsDNA							*		Viral DNA pol	Viral DNA Polymerase Inhibitor	DrugBank ID: DB00426	Herpesviridae	Human alphaherpesvirus 1		Cold sores	12	DB00426	3324	GGXKWVWZWMLJEH-UHFFFAOYSA-N	Approved
Famciclovir	Antiviral	HSV-2	dsDNA							*		Viral DNA pol	Viral DNA Polymerase Inhibitor	DrugBank ID: DB00426	Herpesviridae	Human alphaherpesvirus 2		Genital herpes	12	DB00426	3324	GGXKWVWZWMLJEH-UHFFFAOYSA-N	Approved
Famciclovir	Antiviral	KSHV	dsDNA					*				Viral DNA pol	Viral DNA Polymerase Inhibitor	PMID: 21837785	Herpesviridae	Human gammaherpesvirus 8		Kaposi's sarcoma	12	DB00426	3324	GGXKWVWZWMLJEH-UHFFFAOYSA-N	Approved
Famciclovir	Antiviral	VZV	dsDNA							*		Viral DNA pol	Viral DNA Polymerase Inhibitor	DrugBank ID: DB00426	Herpesviridae	Human alphaherpesvirus 3		Chickenpox (varicella)	12	DB00426	3324	GGXKWVWZWMLJEH-UHFFFAOYSA-N	Approved
Favipiravir	Antiviral	ANDV	(-)ssRNA	*								Viral RNA pol	Viral RNA polymerase inhibitor	PMID:23856782	Hantaviridae	Andes orthohantavirus		Hantavirus cardiopulmonary syndrome	21	DB12466	492405	ZCGNOVWYSGBHAU-UHFFFAOYSA-N	Approved
Favipiravir	Antiviral	Ast-VA1	(+)ssRNA	*								Viral RNA pol	Viral RNA polymerase inhibitor	PMID: 31864069	Astroviridae	Mamastrovirus 9	Astrovirus VA1	Gastroenteritis	-1	DB12466	492405	ZCGNOVWYSGBHAU-UHFFFAOYSA-N	Approved
Favipiravir	Antiviral	CCHFV	(-)ssRNA	*		*						Viral RNA pol	Viral RNA polymerase inhibitor	PMID:29936152	Nairoviridae	Crimean-Congo hemorrhagic fever orthonairovirus		Crimean-Congo hemorrhagic fever	1	DB12466	492405	ZCGNOVWYSGBHAU-UHFFFAOYSA-N	Approved
Favipiravir	Antiviral	CHIKV	(+)ssRNA	*		*						Viral RNA pol	Viral RNA polymerase inhibitor	PMID:28958920	Togaviridae	Chikungunya virus		Chikungunya fever	6	DB12466	492405	ZCGNOVWYSGBHAU-UHFFFAOYSA-N	Approved
Favipiravir	Antiviral	EBOV	(-)ssRNA					*				Viral RNA pol	Viral RNA polymerase inhibitor	NCT02329054	Filoviridae	Zaire ebolavirus	Ebola virus	Ebola hemorrhagic fever	3	DB12466	492405	ZCGNOVWYSGBHAU-UHFFFAOYSA-N	Approved
Favipiravir	Antiviral	FLUAV	(-)ssRNA					*		*		Viral RNA pol	Viral RNA polymerase inhibitor	CID:492405; NCT03394209	Orthomyxoviridae	Influenza A virus		Influenza	34	DB12466	492405	ZCGNOVWYSGBHAU-UHFFFAOYSA-N	Approved
Favipiravir	Antiviral	FLUBV	(-)ssRNA					*		*		Viral RNA pol	Viral RNA polymerase inhibitor	CID:492405; NCT03394209	Orthomyxoviridae	Influenza B virus		Influenza	34	DB12466	492405	ZCGNOVWYSGBHAU-UHFFFAOYSA-N	Approved
Favipiravir	Antiviral	FLUCV	(-)ssRNA					*		*		Viral RNA pol	Viral RNA polymerase inhibitor	CID:492405; NCT03394209	Orthomyxoviridae	Influenza C virus		Influenza	34	DB12466	492405	ZCGNOVWYSGBHAU-UHFFFAOYSA-N	Approved
Favipiravir	Antiviral	LASV	(-)ssRNA			*						Viral RNA pol	Viral RNA polymerase inhibitor	PMID: 29882740	Arenaviridae	Lassa mammarenavirus		Lassa hemorrhagic fever	0	DB12466	492405	ZCGNOVWYSGBHAU-UHFFFAOYSA-N	Approved
Favipiravir	Antiviral	LCMV	(-)ssRNA	*								Viral RNA pol	Viral RNA polymerase inhibitor	PMID:31302150	Arenaviridae	Lymphocytic choriomeningitis mammarenavirus		Lymphocytic choriomeningitis	0	DB12466	492405	ZCGNOVWYSGBHAU-UHFFFAOYSA-N	Approved
Favipiravir	Antiviral	JUNV	(-)ssRNA			*						Viral RNA pol	Viral RNA polymerase inhibitor	PMID: 24386500	Arenaviridae	Junin virus		Argentine Hemorrhagic Fever	0	DB01097	3899	VHOGYURTWQBHIL-UHFFFAOYSA-N	Approved
Favipiravir	Antiviral	LUJV	(-)ssRNA	*								Viral RNA pol	Viral RNA polymerase inhibitor	PMID: 34203149	Arenaviridae	Lujo mammarenavirus		Lassa fever-like illness	0	DB12466	492405	ZCGNOVWYSGBHAU-UHFFFAOYSA-N	Approved
Favipiravir	Antiviral	MARV	(-)ssRNA	*		*						Viral RNA pol	Viral RNA polymerase inhibitor	PMID:29369776	Filoviridae	Marburg marburgvirus	Marburg virus	Marburg hemorrhagic fever	3	DB12466	492405	ZCGNOVWYSGBHAU-UHFFFAOYSA-N	Approved
Favipiravir	Antiviral	NiV	(-)ssRNA	*								Viral RNA pol	Viral RNA polymerase inhibitor	PMID:29765101	Paramyxoviridae	Nipah henipavirus		Severe encephalitis and respiratory disease	4	DB12466	492405	ZCGNOVWYSGBHAU-UHFFFAOYSA-N	Approved
Favipiravir	Antiviral	RABV	(-)ssRNA	*								Viral RNA pol	Viral RNA polymerase inhibitor	PMID:29459063	Rhabdoviridae	Rabies lyssavirus		Rabies	11	DB12466	492405	ZCGNOVWYSGBHAU-UHFFFAOYSA-N	Approved
Favipiravir	Antiviral	RVFV	(-)ssRNA	*								Viral RNA pol	Viral RNA polymerase inhibitor	PMID:19428599	Phenuiviridae	Rift Valley fever phlebovirus		Rift Valley fever	23	DB12466	492405	ZCGNOVWYSGBHAU-UHFFFAOYSA-N	Approved
Favipiravir	Antiviral	SARS-CoV-2	(+)ssRNA								*	Viral RNA pol	Viral RNA polymerase inhibitor	NCT04359615	Coronaviridae	Severe acute respiratory syndrome-related coronavirus	Severe acute respiratory syndrome-related coronavirus 2	COVID-19	8	DB12466	492405	ZCGNOVWYSGBHAU-UHFFFAOYSA-N	Approved
Favipiravir	Antiviral	HTNV	(-)ssRNA	*								Viral RNA pol	Viral RNA polymerase inhibitor	PMID: 34203936	Hantaviridae	Sin Nombre orthohantavirus		Hantavirus cardiopulmonary syndrome	21	DB12466	492405	ZCGNOVWYSGBHAU-UHFFFAOYSA-N	Approved
Favipiravir	Antiviral	SNV	(-)ssRNA	*								Viral RNA pol	Viral RNA polymerase inhibitor	PMID:23856782	Hantaviridae	Sin Nombre orthohantavirus		Hantavirus cardiopulmonary syndrome	21	DB12466	492405	ZCGNOVWYSGBHAU-UHFFFAOYSA-N	Approved
Favipiravir	Antiviral	YFV	(+)ssRNA	*								Viral RNA pol	Viral RNA polymerase inhibitor	PMID:19428599	Flaviviridae	Yellow fever virus		Yellow fever	2	DB12466	492405	ZCGNOVWYSGBHAU-UHFFFAOYSA-N	Approved
Favipiravir	Antiviral	SFTSV	(-)ssRNA					*				Viral RNA pol	Viral RNA polymerase inhibitor	PMID: 33617533	Phenuiviridae	Dabie bandavirus		Severe fever with thrombocytopenia syndrome	23	DB12466	492405	ZCGNOVWYSGBHAU-UHFFFAOYSA-N	Approved
Favipiravir	Antiviral	ZIKV	(+)ssRNA	*								Viral RNA pol	Viral RNA polymerase inhibitor	PMID:29967017	Flaviviridae	Zika virus		Zika virus disease	2	DB12466	492405	ZCGNOVWYSGBHAU-UHFFFAOYSA-N	Approved
Fenretinide	Anticancer	DENV-1	(+)ssRNA	*		*						Human RAR	Unclear	PMID:24903662	Flaviviridae	Dengue virus	Dengue virus 1	Dengue fever	2	DB05076	5288209	AKJHMTWEGVYYSE-FXILSDISSA-N	Approved
Fenretinide	Anticancer	DENV-2	(+)ssRNA	*		*						Human RAR	Unclear	PMID:24903662	Flaviviridae	Dengue virus	Dengue virus 2	Dengue fever	2	DB05076	5288209	AKJHMTWEGVYYSE-FXILSDISSA-N	Approved
Fenretinide	Anticancer	DENV-3	(+)ssRNA	*		*						Human RAR	Unclear	PMID:24903662	Flaviviridae	Dengue virus	Dengue virus 3	Dengue fever	2	DB05076	5288209	AKJHMTWEGVYYSE-FXILSDISSA-N	Approved
Fenretinide	Anticancer	DENV-4	(+)ssRNA	*		*						Human RAR	Unclear	PMID:24903662	Flaviviridae	Dengue virus	Dengue virus 4	Dengue fever	2	DB05076	5288209	AKJHMTWEGVYYSE-FXILSDISSA-N	Approved
Fenretinide	Anticancer	HCV	(+)ssRNA	*								Human RAR	Unclear	PMID:25313218	Flaviviridae	Hepacivirus C		Hepatitis C	2	DB05076	5288209	AKJHMTWEGVYYSE-FXILSDISSA-N	Approved
Fenretinide	Anticancer	HIV-1	ssRNA-RT	*								Human RAR	Unclear	PMID:16375981	Retroviridae	Human immunodeficiency virus 1		Acquired immune deficiency syndrome	33	DB05076	5288209	AKJHMTWEGVYYSE-FXILSDISSA-N	Approved
Fenretinide	Anticancer	RSV	(-)ssRNA	*								Human RAR	Unclear	PMID:26307636	Pneumoviridae	Human orthopneumovirus		Lower respiratory tract infections	24	DB05076	5288209	AKJHMTWEGVYYSE-FXILSDISSA-N	Approved
Fenretinide	Anticancer	SARS-CoV-2	(+)ssRNA		*							Human RAR	Unclear	PMID: 34106748	Coronaviridae	Severe acute respiratory syndrome-related coronavirus	Severe acute respiratory syndrome-related coronavirus 2	COVID-19	8	DB05076	5288209	AKJHMTWEGVYYSE-FXILSDISSA-N	Approved
Fenretinide	Anticancer	WNV	(+)ssRNA	*								Human RAR	Unclear	PMID:25313218;	Flaviviridae	West Nile virus		West Nile fever	2	DB05076	5288209	AKJHMTWEGVYYSE-FXILSDISSA-N	Approved
Fenretinide	Anticancer	ZIKV	(+)ssRNA	*								Human RAR	Unclear	PMID:29051080	Flaviviridae	Zika virus		Zika virus disease	2	DB05076	5288209	AKJHMTWEGVYYSE-FXILSDISSA-N	Approved
Fiacitabine	Antiviral	CMV	dsDNA			*						Viral DNA pol	Inhibits viral DNA synthesis	PMID: 3525694	Herpesviridae	Human betaherpesvirus 5		Mononucleosis-like illness	12	DB12901	50312	GIMSJJHKKXRFGV-BYPJNBLXSA-N	Investigational
Fiacitabine	Antiviral	EBV	dsDNA	*								Viral DNA pol	Inhibits viral DNA synthesis	PMID: 25267682	Herpesviridae	Human gammaherpesvirus 4		Infectious mononucleosis	12	DB12901	50312	GIMSJJHKKXRFGV-BYPJNBLXSA-N	Investigational
Fiacitabine	Antiviral	HBV	dsDNA-RT			*						Viral RT	Inhibits viral DNA synthesis	PMID: 1629711	Hepadnaviridae	Hepatitis B virus		Hepatitis B	35	DB12901	50312	GIMSJJHKKXRFGV-BYPJNBLXSA-N	Investigational
Fiacitabine	Antiviral	HSV-1	dsDNA			*						Viral DNA pol	Inhibits viral DNA synthesis	PMID: 6273355	Herpesviridae	Human alphaherpesvirus 1		Cold sores	12	DB12901	50312	GIMSJJHKKXRFGV-BYPJNBLXSA-N	Investigational
Fiacitabine	Antiviral	HSV-2	dsDNA			*						Viral DNA pol	Inhibits viral DNA synthesis	PMID: 3015003	Herpesviridae	Human alphaherpesvirus 2		Genital herpes	12	DB12901	50312	GIMSJJHKKXRFGV-BYPJNBLXSA-N	Investigational
Fiacitabine	Antiviral	KSHV	dsDNA	*								Viral DNA pol	Inhibits viral DNA synthesis	PMID: 25267682	Herpesviridae	Human gammaherpesvirus 8		Kaposi's sarcoma	12	DB12901	50312	GIMSJJHKKXRFGV-BYPJNBLXSA-N	Investigational
Fiacitabine	Antiviral	VZV	dsDNA					*				Viral DNA pol	Inhibits viral DNA synthesis	PMID: 3525694	Herpesviridae	Human alphaherpesvirus 3		Chickenpox (varicella)	12	DB12901	50312	GIMSJJHKKXRFGV-BYPJNBLXSA-N	Investigational
Filociclovir	Antiviral	CMV	dsDNA				*					Viral DNA pol	Dual DNA polymerase/kinase inhibitor; Nucleoside analog	NCT01433835	Herpesviridae	Human betaherpesvirus 5		Mononucleosis-like illness	12	DB12438	3006048	KMUNHOKTIVSFRA-KXFIGUGUSA-N	Investigational
Filociclovir	Antiviral	EBV	dsDNA	*								Viral DNA pol	Dual DNA polymerase/kinase inhibitor; Nucleoside analog	PMID:30287227	Herpesviridae	Human gammaherpesvirus 4		Infectious mononucleosis	12	DB12438	3006048	KMUNHOKTIVSFRA-KXFIGUGUSA-N	Investigational
Filociclovir	Antiviral	HAdV-5	dsDNA	*								Viral DNA pol	Dual DNA polymerase/kinase inhibitor; Nucleoside analog	PMID:30287226	Adenoviridae	Human mastadenovirus C	Human adenovirus C5	Respiratory disease	73	DB12438	3006048	KMUNHOKTIVSFRA-KXFIGUGUSA-N	Investigational
Filociclovir	Antiviral	HHV-6	dsDNA	*								Viral DNA pol	Dual DNA polymerase/kinase inhibitor; Nucleoside analog	PMID:30287227	Herpesviridae	Human betaherpesvirus 6		Exanthema subitum	12	DB12438	3006048	KMUNHOKTIVSFRA-KXFIGUGUSA-N	Investigational
Filociclovir	Antiviral	KSHV	dsDNA	*								Viral DNA pol	Dual DNA polymerase/kinase inhibitor; Nucleoside analog	PMID:30287227	Herpesviridae	Human gammaherpesvirus 8		Kaposi's sarcoma	12	DB12438	3006048	KMUNHOKTIVSFRA-KXFIGUGUSA-N	Investigational
Flavopiridol	Anticancer	FLUAV	(-)ssRNA	*		*						Human PTK	CDK inhibitor	PMID:27486199	Orthomyxoviridae	Influenza A virus		Influenza	34	DB03496	5287969	BIIVYFLTOXDAOV-YVEFUNNKSA-N	Investigational
Flavopiridol	Anticancer	HAdV-2	dsDNA		*							Human PTK	CDK inhibitor	PMID:28434229	Adenoviridae	Human mastadenovirus C	Human adenovirus C2	Respiratory disease	73	DB03496	5287969	BIIVYFLTOXDAOV-YVEFUNNKSA-N	Investigational
Flavopiridol	Anticancer	HAdV-37	dsDNA		*							Human PTK	CDK inhibitor	PMID:28434229	Adenoviridae	Human mastadenovirus D	Human adenovirus D37	Respiratory disease	73	DB03496	5287969	BIIVYFLTOXDAOV-YVEFUNNKSA-N	Investigational
Flavopiridol	Anticancer	HAdV-5	dsDNA		*							Human PTK	CDK inhibitor	PMID:28434229	Adenoviridae	Human mastadenovirus C	Human adenovirus C5	Respiratory disease	73	DB03496	5287969	BIIVYFLTOXDAOV-YVEFUNNKSA-N	Investigational
Flavopiridol	Anticancer	HAdV-8	dsDNA		*							Human PTK	CDK inhibitor	PMID:28434229	Adenoviridae	Human mastadenovirus D	Human adenovirus D8	Respiratory disease	73	DB03496	5287969	BIIVYFLTOXDAOV-YVEFUNNKSA-N	Investigational
Flavopiridol	Anticancer	HSV-1	dsDNA	*								Human PTK	CDK inhibitor	PMID:24205359	Herpesviridae	Human alphaherpesvirus 1		Cold sores	12	DB03496	5287969	BIIVYFLTOXDAOV-YVEFUNNKSA-N	Investigational
Fludarabine	Anticancer	EV-A71	(+)ssRNA	*								Viral RNA pol	Purine analog	PMID: 33925713	Picornaviridae	Enterovirus A	Enterovirus A71	Acute flaccid myelitis (polio-like disorder); Gastroenteritis; Hand, foot, and mouth disease	9	DB01073	657237	HBUBKKRHXORPQB-FJFJXFQQSA-N	Approved
Fludarabine	Anticancer	SFTSV	(-)ssRNA	*								Viral RNA pol	Purine analog	PMID: 33925713	Phenuiviridae	Dabie bandavirus		Severe fever with thrombocytopenia syndrome	23	DB01073	657237	HBUBKKRHXORPQB-FJFJXFQQSA-N	Approved
Fludarabine	Anticancer	ZIKV	(+)ssRNA	*								Viral RNA pol	Purine analog	PMID: 33925713	Flaviviridae	Zika virus		Zika virus disease	2	DB01073	657237	HBUBKKRHXORPQB-FJFJXFQQSA-N	Approved
Fluoxetine	Antidepressant	CVB-3	(+)ssRNA	*								Viral ATPase/helicase	Selective serotonin reuptake inhibitor	PMID:23335743	Picornaviridae	Enterovirus B	Coxsackievirus B3	Fever; headache; sore throat; gastroenteritis; pericarditis; myocarditis	9	DB00472	3386	RTHCYVBBDHJXIQ-UHFFFAOYSA-N	Approved
Fluoxetine	Antidepressant	DENV-2	(+)ssRNA	*								Viral ATPase/helicase	Selective serotonin reuptake inhibitor	PMID:27572397	Flaviviridae	Dengue virus	Dengue virus 2	Dengue fever	2	DB00472	3386	RTHCYVBBDHJXIQ-UHFFFAOYSA-N	Approved
Fluoxetine	Antidepressant	ECHOV-1	(+)ssRNA	*								Viral ATPase/helicase	Selective serotonin reuptake inhibitor	PMID:23335743	Picornaviridae	Enterovirus B	Echovirus E1	Mild symptoms, meningitis	9	DB00472	3386	RTHCYVBBDHJXIQ-UHFFFAOYSA-N	Approved
Fluoxetine	Antidepressant	ECHOV-11	(+)ssRNA	*								Viral ATPase/helicase	Selective serotonin reuptake inhibitor	PMID:23335743	Picornaviridae	Enterovirus B	Echovirus E11	Fever; diarrhea; rash; jaundice; congested nose; cough; headache	9	DB00472	3386	RTHCYVBBDHJXIQ-UHFFFAOYSA-N	Approved
Fluoxetine	Antidepressant	ECHOV-9	(+)ssRNA	*								Viral ATPase/helicase	Selective serotonin reuptake inhibitor	PMID:23335743	Picornaviridae	Enterovirus B	Echovirus E9	Mild symptoms, meningitis	9	DB00472	3386	RTHCYVBBDHJXIQ-UHFFFAOYSA-N	Approved
Fluoxetine	Antidepressant	EV-D68	(+)ssRNA	*								Viral ATPase/helicase	Selective serotonin reuptake inhibitor	PMID:23335743	Picornaviridae	Enterovirus D	Enterovirus D68	Acute flaccid myelitis (polio-like disorder); Gastroenteritis; Hand, foot, and mouth disease		DB00472	3386	RTHCYVBBDHJXIQ-UHFFFAOYSA-N	Approved
Fluoxetine	Antidepressant	EV-D70	(+)ssRNA	*								Viral ATPase/helicase	Selective serotonin reuptake inhibitor	PMID:23335743	Picornaviridae	Enterovirus D	Enterovirus D70	Acute flaccid myelitis (polio-like disorder); Gastroenteritis; Hand, foot, and mouth disease		DB00472	3386	RTHCYVBBDHJXIQ-UHFFFAOYSA-N	Approved
Fluoxetine	Antidepressant	HCV	(+)ssRNA	*								Viral ATPase/helicase	Selective serotonin reuptake inhibitor	PMID:25151487	Flaviviridae	Hepacivirus C		Hepatitis C	2	DB00472	3386	RTHCYVBBDHJXIQ-UHFFFAOYSA-N	Approved
Fluoxetine	Antidepressant	SARS-CoV-2	(+)ssRNA		*						*	Viral ATPase/helicase	Selective serotonin reuptake inhibitor	PMID: 33723270; NCT04377308	Coronaviridae	Severe acute respiratory syndrome-related coronavirus	Severe acute respiratory syndrome-related coronavirus 2	COVID-19	8	DB00472	3386	RTHCYVBBDHJXIQ-UHFFFAOYSA-N	Approved
Fluphenazine	Antipsychotic	EBOV	(-)ssRNA	*								Human ion channel	Prevent viral entry	PMID: 26041706	Filoviridae	Zaire ebolavirus	Ebola virus	Ebola hemorrhagic fever	3	DB00623	3372	PLDUPXSUYLZYBN-UHFFFAOYSA-N	Approved
Fluphenazine	Antipsychotic	HCV	(+)ssRNA	*								Human ion channel	Prevent viral entry	PMID: 23529728	Flaviviridae	Hepacivirus C		Hepatitis C	2	DB00623	3372	PLDUPXSUYLZYBN-UHFFFAOYSA-N	Approved
Fluphenazine	Antipsychotic	MERS-CoV	(+)ssRNA	*								Human ion channel	Prevent viral entry	PMID: 29143192	Coronaviridae	Middle East respiratory syndrome-related coronavirus		Middle East respiratory syndrome	8	DB00623	3372	PLDUPXSUYLZYBN-UHFFFAOYSA-N	Approved
Fluphenazine	Antipsychotic	SARS-CoV	(+)ssRNA	*								Human ion channel	Prevent viral entry	PMID: 32006468	Coronaviridae	Severe acute respiratory syndrome-related coronavirus		Severe acute respiratory syndrome	8	DB00623	3372	PLDUPXSUYLZYBN-UHFFFAOYSA-N	Approved
Fluvastatin	Lipid-Lowering	EBOV	(-)ssRNA	*								Human HMGCR	Hydroxymethylglutaryl-coenzyme A (HMG-CoA) reductase inhibitor	PMID: 31806372	Filoviridae	Zaire ebolavirus	Ebola virus	Ebola hemorrhagic fever	3	DB01095	1548972	FJLGEFLZQAZZCD-JUFISIKESA-N	Approved
Fluvastatin	Lipid-Lowering	DENV-2	(+)ssRNA	*								Human HMGCR	Hydroxymethylglutaryl-coenzyme A (HMG-CoA) reductase inhibitor	PMID:27431377	Flaviviridae	Dengue virus	Dengue virus 2	Dengue fever	2	DB01095	1548972	FJLGEFLZQAZZCD-JUFISIKESA-N	Approved
Fluvastatin	Lipid-Lowering	FLUAV	(-)ssRNA	*								Human HMGCR	Hydroxymethylglutaryl-coenzyme A (HMG-CoA) reductase inhibitor	PMID:24676773	Orthomyxoviridae	Influenza A virus		Influenza	34	DB01095	1548972	FJLGEFLZQAZZCD-JUFISIKESA-N	Approved
Fluvastatin	Lipid-Lowering	HCV	(+)ssRNA				*					Human HMGCR	Hydroxymethylglutaryl-coenzyme A (HMG-CoA) reductase inhibitor	NCT00441493	Flaviviridae	Hepacivirus C		Hepatitis C	2	DB01095	1548972	FJLGEFLZQAZZCD-JUFISIKESA-N	Approved
Fluvastatin	Lipid-Lowering	ZIKV	(+)ssRNA	*								Human HMGCR	Hydroxymethylglutaryl-coenzyme A (HMG-CoA) reductase inhibitor	PMID:31391514	Flaviviridae	Zika virus		Zika virus disease	2	DB01095	1548972	FJLGEFLZQAZZCD-JUFISIKESA-N	Approved
Formoterol	Treatment of Asthma; Treatment of COPD	CVB-3	(+)ssRNA	*								Viral RNA pol	N/A	PMID:26856848	Picornaviridae	Enterovirus B	Coxsackievirus B3	Fever; headache; sore throat; gastroenteritis; pericarditis; myocarditis	9	DB00983	3410	BPZSYCZIITTYBL-UHFFFAOYSA-N	Approved
Formoterol	Treatment of Asthma; Treatment of COPD	EV-A71	(+)ssRNA	*								Viral RNA pol	N/A	PMID:26856848	Picornaviridae	Enterovirus A	Enterovirus A71	Acute flaccid myelitis (polio-like disorder); Gastroenteritis; Hand, foot, and mouth disease	9	DB00983	3410	BPZSYCZIITTYBL-UHFFFAOYSA-N	Approved
Formoterol	Treatment of Asthma; Treatment of COPD	EV-D68	(+)ssRNA	*								Viral RNA pol	N/A	PMID:26856848	Picornaviridae	Enterovirus D	Enterovirus D68	Acute flaccid myelitis (polio-like disorder); Gastroenteritis; Hand, foot, and mouth disease		DB00983	3410	BPZSYCZIITTYBL-UHFFFAOYSA-N	Approved
Formoterol	Treatment of Asthma; Treatment of COPD	HCoV-229E	(+)ssRNA		*							Human (multiple)	Long-acting selective ?2-adrenergic receptor agonist	PMID: 32094077	Coronaviridae	Human coronavirus 229E		Common cold	8	DB00983	3410	BPZSYCZIITTYBL-UHFFFAOYSA-N	Approved
Formoterol	Treatment of Asthma; Treatment of COPD	HRV-A2	(+)ssRNA	*								Viral RNA pol	N/A	PMID:26856848	Picornaviridae	Rhinovirus A	Rhinovirus A2	Common cold	86	DB00983	3410	BPZSYCZIITTYBL-UHFFFAOYSA-N	Approved
Formoterol	Treatment of Asthma; Treatment of COPD	HRV-B14	(+)ssRNA	*								Viral RNA pol	N/A	PMID:26856848	Picornaviridae	Rhinovirus B	Rhinovirus B14	Common cold	86	DB00983	3410	BPZSYCZIITTYBL-UHFFFAOYSA-N	Approved
Formoterol	Treatment of Asthma; Treatment of COPD	PV-1	(+)ssRNA	*								Viral RNA pol	N/A	PMID:26856848	Picornaviridae	Enterovirus C	Human poliovirus 1	Poliomyelitis		DB00983	3410	BPZSYCZIITTYBL-UHFFFAOYSA-N	Approved
Foscarnet	Antiviral	CMV	dsDNA					*	*	*	*	Viral DNA pol	Pyrophosphate analog DNA polymerase†inhibitor	CID:3415; DB00529; NCT00947141	Herpesviridae	Human betaherpesvirus 5		Mononucleosis-like illness	12	DB00529	3415	ZJAOAACCNHFJAH-UHFFFAOYSA-N	Approved
Foscarnet	Antiviral	EBV	dsDNA	*								Viral RNA pol	Pyrophosphate analog DNA polymerase†inhibitor	PMID:30677427	Herpesviridae	Human gammaherpesvirus 4		Infectious mononucleosis	12	DB00529	3415	ZJAOAACCNHFJAH-UHFFFAOYSA-N	Approved
Foscarnet	Antiviral	FLUAV	(-)ssRNA	*								Viral RNA pol	Pyrophosphate analog DNA polymerase inhibitor	PMID: 2524368	Orthomyxoviridae	Influenza A virus		Influenza	34	DB00529	3415	ZJAOAACCNHFJAH-UHFFFAOYSA-N	Approved
Foscarnet	Antiviral	HBV	dsDNA-RT			*						Viral RT	Pyrophosphate analog DNA polymerase inhibitor	PMID: 2943628	Hepadnaviridae	Hepatitis B virus		Hepatitis B	35	DB00529	3415	ZJAOAACCNHFJAH-UHFFFAOYSA-N	Approved
Foscarnet	Antiviral	HHV-6	dsDNA	*								Viral DNA pol	Pyrophosphate analog DNA polymerase†inhibitor	PMID:30677427	Herpesviridae	Human betaherpesvirus 6		Exanthema subitum	12	DB00529	3415	ZJAOAACCNHFJAH-UHFFFAOYSA-N	Approved
Foscarnet	Antiviral	HSV-1	dsDNA					*		*		Viral DNA pol	Pyrophosphate analog DNA polymerase†inhibitor	CID:3415; DB00529; NCT03073967	Herpesviridae	Human alphaherpesvirus 1		Cold sores	12	DB00529	3415	ZJAOAACCNHFJAH-UHFFFAOYSA-N	Approved
Foscarnet	Antiviral	HSV-2	dsDNA							*		Viral DNA pol	Pyrophosphate analog DNA polymerase†inhibitor	CID:3415; DB00529	Herpesviridae	Human alphaherpesvirus 2		Genital herpes	12	DB00529	3415	ZJAOAACCNHFJAH-UHFFFAOYSA-N	Approved
Foscarnet	Antiviral	KSHV	dsDNA	*								Viral DNA pol	Pyrophosphate analog DNA polymerase†inhibitor	PMID:30677427	Herpesviridae	Human gammaherpesvirus 8		Kaposi's sarcoma	12	DB00529	3415	ZJAOAACCNHFJAH-UHFFFAOYSA-N	Approved
Foscarnet	Antiviral	RoV-SA11	dsRNA	*								Viral RNA pol	Pyrophosphate analog DNA polymerase inhibitor	PMID: 7486960	Reoviridae	Rotavirus A	Simian rotavirus A	Diarrheal disease	0	DB00529	3415	ZJAOAACCNHFJAH-UHFFFAOYSA-N	Approved
Foscarnet	Antiviral	VSV	(-)ssRNA	*								Viral RNA pol	Pyrophosphate analog DNA polymerase inhibitor	PMID: 6161479	Rhabdoviridae	Indiana vesiculovirus		Vesicular stomatitis	11	DB00529	3415	ZJAOAACCNHFJAH-UHFFFAOYSA-N	Approved
Foscarnet	Antiviral	VZV	dsDNA	*							*	Viral DNA pol	Pyrophosphate analog DNA polymerase†inhibitor	PMID:30677427; NCT02151240	Herpesviridae	Human alphaherpesvirus 3		Chickenpox (varicella)	12	DB00529	3415	ZJAOAACCNHFJAH-UHFFFAOYSA-N	Approved
Galidesivir	Antiviral	DENV-2	(+)ssRNA	*								Viral RNA pol	RNA-dependent RNA polymerase (RdRp)†inhibitor	PMID:28473729; PMID:24590073	Flaviviridae	Dengue virus	Dengue virus 2	Dengue fever	2	DB11676	10445549	AMFDITJFBUXZQN-KUBHLMPHSA-N	Approved
Galidesivir	Antiviral	EBOV	(-)ssRNA				*					Viral RNA pol	RNA-dependent RNA polymerase (RdRp)†inhibitor	NCT02319772	Filoviridae	Zaire ebolavirus	Ebola virus	Ebola hemorrhagic fever	3	DB11676	10445549	AMFDITJFBUXZQN-KUBHLMPHSA-N	Approved
Galidesivir	Antiviral	HCV	(+)ssRNA	*								Viral RNA pol	RNA-dependent RNA polymerase (RdRp)†inhibitor	CID:69211190	Flaviviridae	Hepacivirus C		Hepatitis C	2	DB11676	10445549	AMFDITJFBUXZQN-KUBHLMPHSA-N	Approved
Galidesivir	Antiviral	JEV	(+)ssRNA	*								Viral RNA pol	RNA-dependent RNA polymerase (RdRp)†inhibitor	PMID:28473729	Flaviviridae	Japanese encephalitis virus		Japanese encephalitis	2	DB11676	10445549	AMFDITJFBUXZQN-KUBHLMPHSA-N	Approved
Galidesivir	Antiviral	MARV	(-)ssRNA				*					Viral RNA pol	RNA-dependent RNA polymerase (RdRp)†inhibitor	NCT03800173	Filoviridae	Marburg marburgvirus	Marburg virus	Marburg hemorrhagic fever	3	DB11676	10445549	AMFDITJFBUXZQN-KUBHLMPHSA-N	Approved
Galidesivir	Antiviral	MERS-CoV	(+)ssRNA	*								Viral RNA pol	RNA-dependent RNA polymerase (RdRp)†inhibitor	PMID:24590073	Coronaviridae	Middle East respiratory syndrome-related coronavirus		Middle East respiratory syndrome	8	DB11676	10445549	AMFDITJFBUXZQN-KUBHLMPHSA-N	Approved
Galidesivir	Antiviral	RAVV	(-)ssRNA	*								Viral RNA pol	RNA-dependent RNA polymerase (RdRp)†inhibitor	PMID:24590073	Filoviridae	Marburg marburgvirus	Ravn virus	RAVN hemorrhagic fever	3	DB11676	10445549	AMFDITJFBUXZQN-KUBHLMPHSA-N	Approved
Galidesivir	Antiviral	RVFV	(-)ssRNA	*								Viral RNA pol	RNA-dependent RNA polymerase (RdRp)†inhibitor	PMID:29864447	Phenuiviridae	Rift Valley fever phlebovirus		Rift Valley fever	23	DB11676	10445549	AMFDITJFBUXZQN-KUBHLMPHSA-N	Approved
Galidesivir	Antiviral	SARS-CoV	(+)ssRNA	*								Viral RNA pol	RNA-dependent RNA polymerase (RdRp)†inhibitor	PMID:24590073	Coronaviridae	Severe acute respiratory syndrome-related coronavirus		Severe acute respiratory syndrome	8	DB11676	10445549	AMFDITJFBUXZQN-KUBHLMPHSA-N	Approved
Galidesivir	Antiviral	TBEV	(+)ssRNA	*								Viral RNA pol	RNA-dependent RNA polymerase (RdRp)†inhibitor	PMID:28336346	Flaviviridae	Tick-borne encephalitis virus		Tick-borne encephalitis	2	DB11676	10445549	AMFDITJFBUXZQN-KUBHLMPHSA-N	Approved
Galidesivir	Antiviral	WNV	(+)ssRNA	*								Viral RNA pol	RNA-dependent RNA polymerase (RdRp)†inhibitor	PMID:28336346	Flaviviridae	West Nile virus		West Nile fever	2	DB11676	10445549	AMFDITJFBUXZQN-KUBHLMPHSA-N	Approved
Galidesivir	Antiviral	YFV	(+)ssRNA	*			*					Viral RNA pol	RNA-dependent RNA polymerase (RdRp)†inhibitor	PMID:25155605; NCT03891420	Flaviviridae	Yellow fever virus		Yellow fever	2	DB11676	10445549	AMFDITJFBUXZQN-KUBHLMPHSA-N	Approved
Galidesivir	Antiviral	ZIKV	(+)ssRNA	*		*						Viral RNA pol	RNA-dependent RNA polymerase (RdRp)†inhibitor	PMID:27838352	Flaviviridae	Zika virus		Zika virus disease	2	DB11676	10445549	AMFDITJFBUXZQN-KUBHLMPHSA-N	Approved
Ganciclovir	Antiviral	CMV	dsDNA				*	*	*	*	*	Viral DNA pol	Viral RNA polymerase inhibitor	CID:135398740; DB01004; NCT02943057	Herpesviridae	Human betaherpesvirus 5		Mononucleosis-like illness	12	DB01004	3454	IRSCQMHQWWYFCW-UHFFFAOYSA-N	Approved
Ganciclovir	Antiviral	EBV	dsDNA	*								Viral DNA pol	Viral RNA polymerase inhibitor	PMID:30677427	Herpesviridae	Human gammaherpesvirus 4		Infectious mononucleosis	12	DB01004	3454	IRSCQMHQWWYFCW-UHFFFAOYSA-N	Approved
Ganciclovir	Antiviral	HAdV-19	dsDNA	*								Human PTK	CDK inhibitor	PMID: 30677427	Adenoviridae	Human mastadenovirus D	Human adenovirus D19	Respiratory disease	73	DB01004	3454	IRSCQMHQWWYFCW-UHFFFAOYSA-N	Approved
Ganciclovir	Antiviral	HAdV-2	dsDNA	*								Human PTK	CDK inhibitor	PMID: 30677427	Adenoviridae	Human mastadenovirus C	Human adenovirus C2	Respiratory disease	73	DB01004	3454	IRSCQMHQWWYFCW-UHFFFAOYSA-N	Approved
Ganciclovir	Antiviral	HAdV-22	dsDNA	*				*	*		*	Viral DNA pol	Viral RNA polymerase inhibitor	PMID: 30677427; NCT01533480	Adenoviridae	Human mastadenovirus D	Human adenovrius 22	Respiratory disease	73	DB01004	3454	IRSCQMHQWWYFCW-UHFFFAOYSA-N	Approved
Ganciclovir	Antiviral	HBV	dsDNA-RT				*					Viral RT	Viral RNA polymerase inhibitor	PMID: 9407355	Hepadnaviridae	Hepatitis B virus		Hepatitis B	35	DB01004	3454	IRSCQMHQWWYFCW-UHFFFAOYSA-N	Approved
Ganciclovir	Antiviral	HSV-1	dsDNA	*								Viral DNA pol	Viral RNA polymerase inhibitor	PMID:30287226	Herpesviridae	Human alphaherpesvirus 1		Cold sores	12	DB01004	3454	IRSCQMHQWWYFCW-UHFFFAOYSA-N	Approved
Ganciclovir	Antiviral	HSV-2	dsDNA	*								Viral DNA pol	Viral RNA polymerase inhibitor	PMID:30287226	Herpesviridae	Human alphaherpesvirus 2		Genital herpes	12	DB01004	3454	IRSCQMHQWWYFCW-UHFFFAOYSA-N	Approved
Ganciclovir	Antiviral	VACV	dsDNA	*								Viral DNA pol	Viral RNA polymerase inhibitor	PMID:30677427	Poxviridae	Vaccinia virus		No disease in human	5	DB01004	3454	IRSCQMHQWWYFCW-UHFFFAOYSA-N	Approved
Ganciclovir	Antiviral	VZV	dsDNA	*				*				Viral DNA pol	Viral RNA polymerase inhibitor	PMID:30677427; NCT02382588	Herpesviridae	Human alphaherpesvirus 3		Chickenpox (varicella)	12	DB01004	3454	IRSCQMHQWWYFCW-UHFFFAOYSA-N	Approved
GC-376	Antiviral	HRV-A18	(+)ssRNA	*								Viral protease	Viral protease inhibitor	PMID: 22915796	Picornaviridae	Rhinovirus A	Rhinovirus A18	Common cold	86	DB15796	71481119	BSPJDKCMFIPBAW-JPBGFCRCSA-M	Experimental
GC-376	Antiviral	HRV-A51	(+)ssRNA	*								Viral protease	Viral protease inhibitor	PMID: 22915796	Picornaviridae	Rhinovirus A	Rhinovirus A51	Common cold	86	DB15796	71481119	BSPJDKCMFIPBAW-JPBGFCRCSA-M	Experimental
GC-376	Antiviral	HRV-A68	(+)ssRNA	*								Viral protease	Viral protease inhibitor	PMID: 22915796	Picornaviridae	Rhinovirus A	Rhinovirus A68	Common cold	86	DB15796	71481119	BSPJDKCMFIPBAW-JPBGFCRCSA-M	Experimental
GC-376	Antiviral	NoV	(+)ssRNA	*								Viral protease	Viral protease inhibitor	PMID: 24055466	Caliciviridae	Norwalk virus		Gastroenteritis	7	DB15796	71481119	BSPJDKCMFIPBAW-JPBGFCRCSA-M	Experimental
GC-376	Antiviral	SARS-CoV-2	(+)ssRNA	*								Viral protease	Viral protease inhibitor	PMID: 32887884	Coronaviridae	Severe acute respiratory syndrome-related coronavirus	Severe acute respiratory syndrome-related coronavirus 2	COVID-19	8	DB15796	71481119	BSPJDKCMFIPBAW-JPBGFCRCSA-M	Experimental
Gefitinib	Anticancer	BKV	dsDNA	*								Human PTK	EGFR inhibitor	PMID:21088155	Polyomaviridae	Human polyomavirus 1		Nephropathy and hemorrhagic cystitis	-1	DB00317	123631	XGALLCVXEZPNRQ-UHFFFAOYSA-N	Approved
Gefitinib	Anticancer	CMV	dsDNA	*		*						Human PTK	EGFR inhibitor	PMID:18329738	Herpesviridae	Human betaherpesvirus 5		Mononucleosis-like illness	12	DB00317	123631	XGALLCVXEZPNRQ-UHFFFAOYSA-N	Approved
Gefitinib	Anticancer	HCV	(+)ssRNA	*								Human PTK	EGFR inhibitor	doi: 10.3389/fimmu.2019.02186	Flaviviridae	Hepacivirus C		Hepatitis C	2	DB00317	123631	XGALLCVXEZPNRQ-UHFFFAOYSA-N	Approved
Gefitinib	Anticancer	VACV	dsDNA	*								Human PTK	EGFR inhibitor	PMID:21094187	Poxviridae	Vaccinia virus		No disease in human	5	DB00317	123631	XGALLCVXEZPNRQ-UHFFFAOYSA-N	Approved
Gemcitabine	Anticancer	CVB-3	(+)ssRNA	*								Viral RNA pol	Antimetabolite; Nucleoside analog	PMID:26526589	Picornaviridae	Enterovirus B	Coxsackievirus B3	Fever; headache; sore throat; gastroenteritis; pericarditis; myocarditis	9	DB00441	60750	SDUQYLNIPVEERB-QPPQHZFASA-N	Approved
Gemcitabine	Anticancer	EV-A71	(+)ssRNA	*								Viral RNA pol	Antimetabolite; Nucleoside analog	PMID:26526589	Picornaviridae	Enterovirus A	Enterovirus A71	Acute flaccid myelitis (polio-like disorder); Gastroenteritis; Hand, foot, and mouth disease	9	DB00441	60750	SDUQYLNIPVEERB-QPPQHZFASA-N	Approved
Gemcitabine	Anticancer	FLUAV	(-)ssRNA	*								Viral RNA pol	Antimetabolite; Nucleoside analog	PMID:22910914	Orthomyxoviridae	Influenza A virus		Influenza	34	DB00441	60750	SDUQYLNIPVEERB-QPPQHZFASA-N	Approved
Gemcitabine	Anticancer	HCV	(+)ssRNA	*								Viral RNA pol	Antimetabolite; Nucleoside analog	PMID:22347373	Flaviviridae	Hepacivirus C		Hepatitis C	2	DB00441	60750	SDUQYLNIPVEERB-QPPQHZFASA-N	Approved
Gemcitabine	Anticancer	HIV-1	ssRNA-RT	*								Viral RT	Antimetabolite; Nucleoside analog	PMID:24120088	Retroviridae	Human immunodeficiency virus 1		Acquired immune deficiency syndrome	33	DB00441	60750	SDUQYLNIPVEERB-QPPQHZFASA-N	Approved
Gemcitabine	Anticancer	HRV-A1B	(+)ssRNA	*								Viral RNA pol	Antimetabolite; Nucleoside analog	PMID:28705625	Picornaviridae	Rhinovirus A	Rhinovirus A1B	Common cold	86	DB00441	60750	SDUQYLNIPVEERB-QPPQHZFASA-N	Approved
Gemcitabine	Anticancer	HSV-1	dsDNA	*								Viral DNA pol	Antimetabolite; Nucleoside analog	PMID:22910914	Herpesviridae	Human alphaherpesvirus 1		Cold sores	12	DB00441	60750	SDUQYLNIPVEERB-QPPQHZFASA-N	Approved
Gemcitabine	Anticancer	MERS-CoV	(+)ssRNA	*								Viral RNA pol	Antimetabolite; Nucleoside analog	PMID:24841273	Coronaviridae	Middle East respiratory syndrome-related coronavirus		Middle East respiratory syndrome	8	DB00441	60750	SDUQYLNIPVEERB-QPPQHZFASA-N	Approved
Gemcitabine	Anticancer	PV	(+)ssRNA	*								Viral RNA pol	Antimetabolite; Nucleoside analog	PMID:27733043	Picornaviridae	Enterovirus C		Poliomyelitis		DB00441	60750	SDUQYLNIPVEERB-QPPQHZFASA-N	Approved
Gemcitabine	Anticancer	SARS-CoV	(+)ssRNA	*								Viral RNA pol	Antimetabolite; Nucleoside analog	PMID:24841273	Coronaviridae	Severe acute respiratory syndrome-related coronavirus		Severe acute respiratory syndrome	8	DB00441	60750	SDUQYLNIPVEERB-QPPQHZFASA-N	Approved
Gemcitabine	Anticancer	SARS-CoV-2	(+)ssRNA	*								Viral RNA pol	Antimetabolite; Nucleoside analog	PMID: 32432977	Coronaviridae	Severe acute respiratory syndrome-related coronavirus	Severe acute respiratory syndrome-related coronavirus 2	COVID-19	8	DB00441	60750	SDUQYLNIPVEERB-QPPQHZFASA-N	Approved
Gemcitabine	Anticancer	SINV	(+)ssRNA	*								Viral RNA pol	Antimetabolite; Nucleoside analog	PMID:22910914	Togaviridae	Sindbis virus		Rash and arthritis	6	DB00441	60750	SDUQYLNIPVEERB-QPPQHZFASA-N	Approved
Gemcitabine	Anticancer	VACV	dsDNA	*								Viral DNA pol	Antimetabolite; Nucleoside analog	PMID:28607950	Poxviridae	Vaccinia virus		No disease in human	5	DB00441	60750	SDUQYLNIPVEERB-QPPQHZFASA-N	Approved
Gemcitabine	Anticancer	ZIKV	(+)ssRNA	*								Viral RNA pol	Antimetabolite; Nucleoside analog	PMID:28049006	Flaviviridae	Zika virus		Zika virus disease	2	DB00441	60750	SDUQYLNIPVEERB-QPPQHZFASA-N	Approved
Genistein	Anticancer	FLUAV	(-)ssRNA			*						Human PTK	Unknown	https://doi.org/10.1016/j.jef.2015.04.001	Orthomyxoviridae	Influenza A virus		Influenza	34	DB01645	5280961	TZBJGXHYKVUXJN-UHFFFAOYSA-N	Investigational
Genistein	Anticancer	EBOV	(-)ssRNA	*								Human PTK	Unknown	PMID: 21947546	Filoviridae	Zaire ebolavirus	Ebola virus	Ebola hemorrhagic fever	3	DB01645	5280961	TZBJGXHYKVUXJN-UHFFFAOYSA-N	Investigational
Genistein	Anticancer	MARV	(-)ssRNA	*								Human PTK	Unknown	PMID: 21947546	Filoviridae	Marburg marburgvirus	Marburg virus	Marburg hemorrhagic fever	3	DB01645	5280961	TZBJGXHYKVUXJN-UHFFFAOYSA-N	Investigational
Genistein	Anticancer	LASV	(-)ssRNA	*								Human PTK	Unknown	PMID: 21947546	Arenaviridae	Lassa mammarenavirus		Lassa hemorrhagic fever	0	DB01645	5280961	TZBJGXHYKVUXJN-UHFFFAOYSA-N	Investigational
Genistein	Anticancer	HIV-1	ssRNA-RT	*								Human PTK	Unknown	PMID: 24963618	Retroviridae	Human immunodeficiency virus 1		Acquired immune deficiency syndrome	33	DB01645	5280961	TZBJGXHYKVUXJN-UHFFFAOYSA-N	Investigational
Genistein	Anticancer	HSV-1	dsDNA	*								Human PTK	Unknown	PMID: 8397505	Herpesviridae	Human alphaherpesvirus 1		Cold sores	12	DB01645	5280961	TZBJGXHYKVUXJN-UHFFFAOYSA-N	Investigational
Glycyrrhizin	Anti-inflammatory	CV-A16	(+)ssRNA	*								Human TNF	N/A	PMID:23454684	Picornaviridae	Enterovirus A	Coxsackievirus A16	Hand, foot, and mouth disease	9	DB13751	14982	LPLVUJXQOOQHMX-QWBHMCJMSA-N	Approved
Glycyrrhizin	Anti-inflammatory	DENV-1	(+)ssRNA	*								Human TNF	0	PMID: 12719009	Flaviviridae	Dengue virus	Dengue virus 1	Dengue fever	2	DB13751	14982	LPLVUJXQOOQHMX-QWBHMCJMSA-N	Approved
Glycyrrhizin	Anti-inflammatory	DENV-2	(+)ssRNA	*								Human TNF	0	PMID: 12719009	Flaviviridae	Dengue virus	Dengue virus 2	Dengue fever	2	DB13751	14982	LPLVUJXQOOQHMX-QWBHMCJMSA-N	Approved
Glycyrrhizin	Anti-inflammatory	DENV-4	(+)ssRNA	*								Human TNF	0	PMID: 12719009	Flaviviridae	Dengue virus	Dengue virus 4	Dengue fever	2	DB13751	14982	LPLVUJXQOOQHMX-QWBHMCJMSA-N	Approved
Glycyrrhizin	Anti-inflammatory	EBV	dsDNA	*								Human TNF	N/A	PMID:18423902	Herpesviridae	Human gammaherpesvirus 4		Infectious mononucleosis	12	DB13751	14982	LPLVUJXQOOQHMX-QWBHMCJMSA-N	Approved
Glycyrrhizin	Anti-inflammatory	EV-A71	(+)ssRNA	*								Human TNF	N/A	PMID:23454684	Picornaviridae	Enterovirus A	Enterovirus A71	Acute flaccid myelitis (polio-like disorder); Gastroenteritis; Hand, foot, and mouth disease	9	DB13751	14982	LPLVUJXQOOQHMX-QWBHMCJMSA-N	Approved
Glycyrrhizin	Anti-inflammatory	FLUAV	(-)ssRNA	*								Human TNF	N/A	PMID:25801933	Orthomyxoviridae	Influenza A virus		Influenza	34	DB13751	14982	LPLVUJXQOOQHMX-QWBHMCJMSA-N	Approved
Glycyrrhizin	Anti-inflammatory	HCV	(+)ssRNA	*								Human TNF	N/A	PMID:23874843	Flaviviridae	Hepacivirus C		Hepatitis C	2	DB13751	14982	LPLVUJXQOOQHMX-QWBHMCJMSA-N	Approved
Glycyrrhizin	Anti-inflammatory	HIV-1	ssRNA-RT	*								Human TNF	N/A	PMID:19529000	Retroviridae	Human immunodeficiency virus 1		Acquired immune deficiency syndrome	33	DB13751	14982	LPLVUJXQOOQHMX-QWBHMCJMSA-N	Approved
Glycyrrhizin	Anti-inflammatory	HPIV-2	(-)ssRNA	*								Human TNF	N/A	PMID:29070744	Paramyxoviridae	Human orthorubulavirus 2		Upper respiratory tract infections	4	DB13751	14982	LPLVUJXQOOQHMX-QWBHMCJMSA-N	Approved
Glycyrrhizin	Anti-inflammatory	HSV-1	dsDNA	*								Human TNF	N/A	PMID:24173639	Herpesviridae	Human alphaherpesvirus 1		Cold sores	12	DB13751	14982	LPLVUJXQOOQHMX-QWBHMCJMSA-N	Approved
Glycyrrhizin	Anti-inflammatory	JEV	(+)ssRNA	*								Human TNF	0	PMID: 12719009	Flaviviridae	Japanese encephalitis virus		Japanese encephalitis	2	DB13751	14982	LPLVUJXQOOQHMX-QWBHMCJMSA-N	Approved
Glycyrrhizin	Anti-inflammatory	KSHV	dsDNA	*								Human TNF	N/A	PMID:21880767	Herpesviridae	Human gammaherpesvirus 8		Kaposi's sarcoma	12	DB13751	14982	LPLVUJXQOOQHMX-QWBHMCJMSA-N	Approved
Glycyrrhizin	Anti-inflammatory	LGTV	(+)ssRNA	*								Human TNF	0	PMID: 12719009	Flaviviridae	Langat virus		No disease in humans	2	DB13751	14982	LPLVUJXQOOQHMX-QWBHMCJMSA-N	Approved
Glycyrrhizin	Anti-inflammatory	RuV	(+)ssRNA	*								Human TNF	N/A	PMID:22616823	Matonaviridae	Rubivirus rubellae		Rubella	6	DB13751	14982	LPLVUJXQOOQHMX-QWBHMCJMSA-N	Approved
Glycyrrhizin	Anti-inflammatory	SARS-CoV	(+)ssRNA	*								Human TNF	N/A	PMID:15715493	Coronaviridae	Severe acute respiratory syndrome-related coronavirus		Severe acute respiratory syndrome	8	DB13751	14982	LPLVUJXQOOQHMX-QWBHMCJMSA-N	Approved
Glycyrrhizin	Anti-inflammatory	SARS-CoV-2	(+)ssRNA	*								Human TNF	N/A	PMID: 33918301	Coronaviridae	Severe acute respiratory syndrome-related coronavirus	Severe acute respiratory syndrome-related coronavirus 2	COVID-19	8	DB13751	14982	LPLVUJXQOOQHMX-QWBHMCJMSA-N	Approved
Glycyrrhizin	Anti-inflammatory	USUV	(+)ssRNA	*								Human TNF	0	PMID: 12719009	Flaviviridae	Usutu virus		Fever; rash; encephalitis; meningitis	2	DB13751	14982	LPLVUJXQOOQHMX-QWBHMCJMSA-N	Approved
Glycyrrhizin	Anti-inflammatory	WESSV	(+)ssRNA	*								Human TNF	0	PMID: 12719009	Flaviviridae	Wesselsbron virus		Fever; headache; myalgia; arthralgia; impaired vision	2	DB13751	14982	LPLVUJXQOOQHMX-QWBHMCJMSA-N	Approved
Glycyrrhizin	Anti-inflammatory	WNV	(+)ssRNA	*								Human TNF	0	PMID: 12719009	Flaviviridae	West Nile virus		West Nile fever	2	DB13751	14982	LPLVUJXQOOQHMX-QWBHMCJMSA-N	Approved
Glycyrrhizin	Anti-inflammatory	YFV	(+)ssRNA	*								Human TNF	0	PMID: 12719009	Flaviviridae	Yellow fever virus		Yellow fever	2	DB13751	14982	LPLVUJXQOOQHMX-QWBHMCJMSA-N	Approved
Glycyrrhizin	Anti-inflammatory	ZIKV	(+)ssRNA	*								Human TNF	0	PMID: 12719009	Flaviviridae	Zika virus		Zika virus disease	2	DB13751	14982	LPLVUJXQOOQHMX-QWBHMCJMSA-N	Approved
Gossypol	Anticancer	HENV	(-)ssRNA	*								Human importin	Prevents nuclear import of viral particles	PMID: 29321677	Paramyxoviridae	Hendra henipavirus	Hendra virus	Severe encephalitis and respiratory disease	4	DB13044	3503	QBKSWRVVCFFDOT-UHFFFAOYSA-N	Investigational
Gossypol	Anticancer	KUNV	(+)ssRNA	*								Human importin	Prevents nuclear import of viral particles	PMID: 29582535	Flaviviridae	West Nile virus	Kunjin virus	Kunjin virus disease	2	DB13044	3503	QBKSWRVVCFFDOT-UHFFFAOYSA-N	Investigational
GS-441524	Antiviral	CV-A21	(+)ssRNA	*								Viral RNA pol	nucleoside analog	PMID: 22446091	Picornaviridae	Enterovirus A	Caxsackievirus A21	Fever; mouth sores; rash	9	DB15686	44468216	BRDWIEOJOWJCLU-LTGWCKQJSA-N	Experimental
GS-441524	Antiviral	CV-A7	(+)ssRNA	*								Viral RNA pol	nucleoside analog	PMID: 22446091	Picornaviridae	Enterovirus A	Coxsackievirus A7	Neurological disease; paralytic poliomyelitis	9	DB15686	44468216	BRDWIEOJOWJCLU-LTGWCKQJSA-N	Experimental
GS-441524	Antiviral	DENV-2	(+)ssRNA	*								Viral RNA pol	nucleoside analog	PMID: 22446091	Flaviviridae	Dengue virus	Dengue virus 2	Dengue fever	2	DB15686	44468216	BRDWIEOJOWJCLU-LTGWCKQJSA-N	Experimental
GS-441524	Antiviral	HCV	(+)ssRNA	*								Viral RNA pol	nucleoside analog	PMID: 22446091	Flaviviridae	Hepacivirus C		Hepatitis C	2	DB15686	44468216	BRDWIEOJOWJCLU-LTGWCKQJSA-N	Experimental
GS-441524	Antiviral	HPIV-3	(-)ssRNA	*								Viral RNA pol	nucleoside analog	PMID: 22446091	Paramyxoviridae	Human respirovirus 3		Bronchiolitis, Bronchitis, Pneumonia	4	DB15686	44468216	BRDWIEOJOWJCLU-LTGWCKQJSA-N	Experimental
GS-441524	Antiviral	MERS-CoV	(+)ssRNA	*								Viral RNA pol	nucleoside analog	PMID: 29511076	Coronaviridae	Middle East respiratory syndrome-related coronavirus		Middle East respiratory syndrome	8	DB15686	44468216	BRDWIEOJOWJCLU-LTGWCKQJSA-N	Experimental
GS-441524	Antiviral	SARS-CoV	(+)ssRNA			*						Viral RNA pol	nucleoside analog	PMID: 29511076	Coronaviridae	Severe acute respiratory syndrome-related coronavirus		Severe acute respiratory syndrome	8	DB15686	44468216	BRDWIEOJOWJCLU-LTGWCKQJSA-N	Experimental
GS-441524	Antiviral	SARS-CoV-2	(+)ssRNA			*						Viral RNA pol	nucleoside analog	PMID: 33523654	Coronaviridae	Severe acute respiratory syndrome-related coronavirus	Severe acute respiratory syndrome-related coronavirus 2	COVID-19	8	DB15686	44468216	BRDWIEOJOWJCLU-LTGWCKQJSA-N	Experimental
GS-441524	Antiviral	YFV	(+)ssRNA	*								Viral RNA pol	nucleoside analog	PMID: 22446091	Flaviviridae	Yellow fever virus		Yellow fever	2	DB15686	44468216	BRDWIEOJOWJCLU-LTGWCKQJSA-N	Experimental
GSK583	N/A	CVB-5	(+)ssRNA	*								Human RIPK2	Inhibition of PRR signaling	PMID: 34001511	Picornaviridae	Enterovirus B	Coxsackievirus B5	Fever; headache; sore throat; gastroenteritis; pericarditis; myocarditis	9	N/A	67469084	XLOGLWKOHPIJLV-UHFFFAOYSA-N	Experimental
GSK583	N/A	DENV-2	(+)ssRNA	*								Human RIPK2	Inhibition of PRR signaling	PMID: 34001511	Flaviviridae	Dengue virus	Dengue virus 2	Dengue fever	2	N/A	67469084	XLOGLWKOHPIJLV-UHFFFAOYSA-N	Experimental
GSK583	N/A	MAYV	(+)ssRNA	*								Human RIPK2	Inhibition of PRR signaling	PMID: 34001511	Togaviridae	Mayaro virus		Mayaro virus disease (rash, fever, headache, myalgia, joint pain)	6	N/A	67469084	XLOGLWKOHPIJLV-UHFFFAOYSA-N	Experimental
GSK583	N/A	SARS-CoV-2	(+)ssRNA	*								Human RIPK2	Inhibition of PRR signaling	PMID: 34001511	Coronaviridae	Severe acute respiratory syndrome-related coronavirus	Severe acute respiratory syndrome-related coronavirus 2	COVID-19	8	N/A	67469084	XLOGLWKOHPIJLV-UHFFFAOYSA-N	Experimental
GSK583	N/A	ZIKV	(+)ssRNA	*								Human RIPK2	Inhibition of PRR signaling	PMID: 34001511	Flaviviridae	Zika virus		Zika virus disease	2	N/A	67469084	XLOGLWKOHPIJLV-UHFFFAOYSA-N	Experimental
GSK717	N/A	CVB-5	(+)ssRNA	*								Human NOD2	Inhibiton of PRR signaling	PMID: 34001511	Picornaviridae	Enterovirus B	Coxsackievirus B5	Fever; headache; sore throat; gastroenteritis; pericarditis; myocarditis	9	N/A	102369397	YDOATJUIIFWTKQ-UHFFFAOYSA-N	Experimental
GSK717	N/A	DENV-2	(+)ssRNA	*								Human NOD2	Inhibiton of PRR signaling	PMID: 34001511	Flaviviridae	Dengue virus	Dengue virus 2	Dengue fever	2	N/A	102369397	YDOATJUIIFWTKQ-UHFFFAOYSA-N	Experimental
GSK717	N/A	MAYV	(+)ssRNA	*								Human NOD2	Inhibiton of PRR signaling	PMID: 34001511	Togaviridae	Mayaro virus		Mayaro virus disease (rash, fever, headache, myalgia, joint pain)	6	N/A	102369397	YDOATJUIIFWTKQ-UHFFFAOYSA-N	Experimental
GSK717	N/A	SARS-CoV-2	(+)ssRNA	*								Human NOD2	Inhibiton of PRR signaling	PMID: 34001511	Coronaviridae	Severe acute respiratory syndrome-related coronavirus	Severe acute respiratory syndrome-related coronavirus 2	COVID-19	8	N/A	102369397	YDOATJUIIFWTKQ-UHFFFAOYSA-N	Experimental
GSK717	N/A	ZIKV	(+)ssRNA		*							Human NOD2	Inhibiton of PRR signaling	PMID: 34001511	Flaviviridae	Zika virus		Zika virus disease	2	N/A	102369397	YDOATJUIIFWTKQ-UHFFFAOYSA-N	Experimental
Halofuginone	Anticancer	CHIKV	(+)ssRNA		*							Human tRNA synthase	tRNA synthase inhibitor	PMID: 30521835	Togaviridae	Chikungunya virus		Chikungunya fever	6	DB04866	400772	LVASCWIMLIKXLA-LSDHHAIUSA-N	Investigational
Halofuginone	Anticancer	DENV-2	(+)ssRNA		*							Human tRNA synthase	tRNA synthase inhibitor	PMID: 30521835	Flaviviridae	Dengue virus	Dengue virus 2	Dengue fever	2	DB04866	400772	LVASCWIMLIKXLA-LSDHHAIUSA-N	Investigational
Hexachlorophene	Antibiotic	BKV	dsDNA	*								Unknown	N/A	PMID:22898086	Polyomaviridae	Human polyomavirus 1		Nephropathy and hemorrhagic cystitis	-1	DB00756	3598	ACGUYXCXAPNIKK-UHFFFAOYSA-N	Withdrawn
Hexachlorophene	Antibiotic	MERS-CoV	(+)ssRNA	*								Unknown	N/A	PMID:25451075	Coronaviridae	Middle East respiratory syndrome-related coronavirus		Middle East respiratory syndrome	8	DB00756	3598	ACGUYXCXAPNIKK-UHFFFAOYSA-N	Withdrawn
Hexachlorophene	Antibiotic	SFTSV	(-)ssRNA	*								Unknown	N/A	PMID:31027241	Phenuiviridae	Dabie bandavirus		Severe fever with thrombocytopenia syndrome	23	DB00756	3598	ACGUYXCXAPNIKK-UHFFFAOYSA-N	Withdrawn
Hexachlorophene	Antibiotic	SV40	dsDNA	*								Unknown	N/A	PMID:22898086	Polyomaviridae	Macaca mulatta polyomavirus 1	Simian vacuolating virus 40	Causes tumors	-1	DB00756	3598	ACGUYXCXAPNIKK-UHFFFAOYSA-N	Withdrawn
Homoharringtonine	Anticancer	ECHOV-1	(+)ssRNA	*								Human ribosome	Protein translation inhibitor	PMID: 31635418	Picornaviridae	Enterovirus B	Echovirus E1	Mild symptoms, meningitis	9	DB04865	285033	HYFHYPWGAURHIV-JFIAXGOJSA-N	Approved
Homoharringtonine	Anticancer	HBV	dsDNA-RT	*								Human ribosome	Protein translation inhibitor	PMID:17458779	Hepadnaviridae	Hepatitis B virus		Hepatitis B	35	DB04865	285033	HYFHYPWGAURHIV-JFIAXGOJSA-N	Approved
Homoharringtonine	Anticancer	HSV-1	dsDNA	*								Human ribosome	Protein translation inhibitor	PMID:30388805	Herpesviridae	Human alphaherpesvirus 1		Cold sores	12	DB04865	285033	HYFHYPWGAURHIV-JFIAXGOJSA-N	Approved
Homoharringtonine	Anticancer	MERS-CoV	(+)ssRNA	*								Human ribosome	Protein translation inhibitor	PMID:25451075	Coronaviridae	Middle East respiratory syndrome-related coronavirus		Middle East respiratory syndrome	8	DB04865	285033	HYFHYPWGAURHIV-JFIAXGOJSA-N	Approved
Homoharringtonine	Anticancer	SARS-CoV-2	(+)ssRNA	*								Human ribosome	Protein translation inhibitor	PMID: 32251767	Coronaviridae	Severe acute respiratory syndrome-related coronavirus	Severe acute respiratory syndrome-related coronavirus 2	COVID-19	8	DB04865	285033	HYFHYPWGAURHIV-JFIAXGOJSA-N	Approved
Homoharringtonine	Anticancer	VZV	dsDNA	*								Human ribosome	Protein translation inhibitor	PMID:30456755	Herpesviridae	Human alphaherpesvirus 3		Chickenpox (varicella)	12	DB04865	285033	HYFHYPWGAURHIV-JFIAXGOJSA-N	Approved
Hydroxychloroquine	Antimalarial	CHIKV	(+)ssRNA	*								Human (multiple)	Unclear	PMID:27699657	Togaviridae	Chikungunya virus		Chikungunya fever	6	DB01611	3652	XXSMGPRMXLTPCZ-UHFFFAOYSA-N	Approved
Hydroxychloroquine	Antimalarial	DENV-2	(+)ssRNA	*								Human (multiple)	Unclear	PMID:25321315	Flaviviridae	Dengue virus	Dengue virus 2	Dengue fever	2	DB01611	3652	XXSMGPRMXLTPCZ-UHFFFAOYSA-N	Approved
Hydroxychloroquine	Antimalarial	HIV-1	ssRNA-RT	*			*	*				Human (multiple)	Unclear	PMID:8565026; NCT01067417	Retroviridae	Human immunodeficiency virus 1		Acquired immune deficiency syndrome	33	DB01611	3652	XXSMGPRMXLTPCZ-UHFFFAOYSA-N	Approved
Hydroxychloroquine	Antimalarial	MERS-CoV	(+)ssRNA	*								Human (multiple)	Unclear	PMID: 24841273	Coronaviridae	Middle East respiratory syndrome-related coronavirus		Middle East respiratory syndrome	8	DB01611	3652	XXSMGPRMXLTPCZ-UHFFFAOYSA-N	Approved
Hydroxychloroquine	Antimalarial	SARS-CoV	(+)ssRNA	*								Human (multiple)	Unclear	PMID: 24841273	Coronaviridae	Severe acute respiratory syndrome-related coronavirus		Severe acute respiratory syndrome	8	DB01611	3652	XXSMGPRMXLTPCZ-UHFFFAOYSA-N	Approved
Hydroxychloroquine	Antimalarial	SARS-CoV-2	(+)ssRNA								*	Human (multiple)	Unclear	NCT04359316; PMID: 32194981	Coronaviridae	Severe acute respiratory syndrome-related coronavirus	Severe acute respiratory syndrome-related coronavirus 2	COVID-19	8	DB01611	3652	XXSMGPRMXLTPCZ-UHFFFAOYSA-N	Approved
Hydroxychloroquine	Antimalarial	ZIKV	(+)ssRNA	*		*						Human (multiple)	Unclear	PMID:28694387	Flaviviridae	Zika virus		Zika virus disease	2	DB01611	3652	XXSMGPRMXLTPCZ-UHFFFAOYSA-N	Approved
Hydroxyzine	Antipsychotic; Anti-inflammatory	HCV	(+)ssRNA	*								Human ion channel	Prevent viral entry	PMID: 24709263	Flaviviridae	Hepacivirus C		Hepatitis C	2	DB00557	3658	ZQDWXGKKHFNSQK-UHFFFAOYSA-N	Approved
Hydroxyzine	Antipsychotic; Anti-inflammatory	SARS-CoV-2	(+)ssRNA	*								Human ion channel	Prevent viral entry	PMID: 33309272	Coronaviridae	Severe acute respiratory syndrome-related coronavirus	Severe acute respiratory syndrome-related coronavirus 2	COVID-19	8	DB00557	3658	ZQDWXGKKHFNSQK-UHFFFAOYSA-N	Approved
Idoxuridine	Antiviral	HPV-11	dsDNA					*				Viral DNA pol	Inhibits viral DNA synthesis	PMID: 2174190	Papillomaviridae	Alphapapillomavirus 10	Human papillomavirus 11		37	DB00249	5905	XQFRJNBWHJMXHO-RRKCRQDMSA-N	Approved
Idoxuridine	Antiviral	HPV-16	dsDNA					*				Viral DNA pol	Inhibits viral DNA synthesis	PMID: 2174190	Papillomaviridae	Alphapapillomavirus 9	Human papillomavirus type 16		37	DB00249	5905	XQFRJNBWHJMXHO-RRKCRQDMSA-N	Approved
Idoxuridine	Antiviral	HPV-18	dsDNA					*				Viral DNA pol	Inhibits viral DNA synthesis	PMID: 2174190	Papillomaviridae	Alphapapillomavirus 7	Human papillomavirus type 18		37	DB00249	5905	XQFRJNBWHJMXHO-RRKCRQDMSA-N	Approved
Idoxuridine	Antiviral	HPV-6	dsDNA					*				Viral DNA pol	Inhibits viral DNA synthesis	PMID: 2174190	Papillomaviridae	Alphapapillomavirus 10	Human papillomavirus type 6	Genital warts and laryngeal papillomatosis	37	DB00249	5905	XQFRJNBWHJMXHO-RRKCRQDMSA-N	Approved
Idoxuridine	Antiviral	HSV-1	dsDNA							*		Viral DNA pol	Inhibits viral DNA synthesis	DrugBank ID: DB00249	Herpesviridae	Human alphaherpesvirus 1		Cold sores	12	DB00249	5905	XQFRJNBWHJMXHO-RRKCRQDMSA-N	Approved
Idoxuridine	Antiviral	HSV-2	dsDNA							*		Viral DNA pol	Inhibits viral DNA synthesis	DrugBank ID: DB00249	Herpesviridae	Human alphaherpesvirus 2		Genital herpes	12	DB00249	5905	XQFRJNBWHJMXHO-RRKCRQDMSA-N	Approved
Idoxuridine	Antiviral	ORFV	dsDNA				*					Viral DNA pol	Inhibits viral DNA synthesis	PMID: 6539075	Poxviridae	Orf virus		Orf disease	5	DB00249	5905	XQFRJNBWHJMXHO-RRKCRQDMSA-N	Approved
Idoxuridine	Antiviral	PyV	dsDNA			*						Viral DNA pol	Inhibits viral DNA synthesis	PMID: 14320955	Polyomaviridae				-1	DB00249	5905	XQFRJNBWHJMXHO-RRKCRQDMSA-N	Approved
Idoxuridine	Antiviral	VACV	dsDNA			*						Viral DNA pol	Inhibits viral DNA synthesis	PMID: 12183236	Poxviridae	Vaccinia virus		No disease in human	5	DB00249	5905	XQFRJNBWHJMXHO-RRKCRQDMSA-N	Approved
Ilaprazole	Antibiotic	HIV-1	ssRNA-RT	*								Human vesicular trafficking	Inhibition of Tsg101, prevents viral budding	PMID: 33731460	Retroviridae	Human immunodeficiency virus 1		Acquired immune deficiency syndrome	33	DB11964	214351	HRRXCXABAPSOCP-UHFFFAOYSA-N	Investigational
Ilaprazole	Antibiotic	HSV-1	dsDNA	*								Human vesicular trafficking	Inhibition of Tsg101, prevents viral budding	PMID: 33731460	Herpesviridae	Human alphaherpesvirus 1		Cold sores	12	DB11964	214351	HRRXCXABAPSOCP-UHFFFAOYSA-N	Investigational
Ilaprazole	Antibiotic	HSV-2	dsDNA	*								Human vesicular trafficking	Inhibition of Tsg101, prevents viral budding	PMID: 33731460	Herpesviridae	Human alphaherpesvirus 2		Genital herpes	12	DB11964	214351	HRRXCXABAPSOCP-UHFFFAOYSA-N	Investigational
Imatinib	Anticancer	BKV	dsDNA	*								Human PTK	Abl; Kit; PDGFRB inhibitor	PMID:21088155	Polyomaviridae	Human polyomavirus 1		Nephropathy and hemorrhagic cystitis	-1	DB00619	5291	KTUFNOKKBVMGRW-UHFFFAOYSA-N	Approved
Imatinib	Anticancer	HCV	(+)ssRNA	*								Human PTK	Abl; Kit; PDGFRB inhibitor	PMID:28674529	Flaviviridae	Hepacivirus C		Hepatitis C	2	DB00619	5291	KTUFNOKKBVMGRW-UHFFFAOYSA-N	Approved
Imatinib	Anticancer	MERS-CoV	(+)ssRNA	*								Human PTK	Abl; Kit; PDGFRB inhibitor	PMID:27466418	Coronaviridae	Middle East respiratory syndrome-related coronavirus		Middle East respiratory syndrome	8	DB00619	5291	KTUFNOKKBVMGRW-UHFFFAOYSA-N	Approved
Imatinib	Anticancer	SARS-CoV	(+)ssRNA	*								Human PTK	Abl; Kit; PDGFRB inhibitor	PMID:27466418	Coronaviridae	Severe acute respiratory syndrome-related coronavirus		Severe acute respiratory syndrome	8	DB00619	5291	KTUFNOKKBVMGRW-UHFFFAOYSA-N	Approved
Imatinib	Anticancer	SARS-CoV-2	(+)ssRNA						*			Human PTK	Abl; Kit; PDGFRB inhibitor	NCT04394416	Coronaviridae	Severe acute respiratory syndrome-related coronavirus	Severe acute respiratory syndrome-related coronavirus 2	COVID-19	8	DB00619	5291	KTUFNOKKBVMGRW-UHFFFAOYSA-N	Approved
Indinavir	Antiviral	HIV-1	ssRNA-RT							*		Viral protease	Protease inhibitor	DrugBank ID: DB00224	Retroviridae	Human immunodeficiency virus 1		Acquired immune deficiency syndrome	33	DB00224	5362440	CBVCZFGXHXORBI-PXQQMZJSSA-N	Approved
Indinavir	Antiviral	HPV-16	dsDNA	*								Viral protease	Protease inhibitor	PMID: 17310826	Papillomaviridae	Alphapapillomavirus 9	Human papillomavirus type 16		37	DB00224	5362440	CBVCZFGXHXORBI-PXQQMZJSSA-N	Approved
Indomethacin	Anti-inflammatory	HIV-1	ssRNA-RT	*								Human COX	Cyclo-oxygenase (COX) enzyme or prostaglandin G/H synthase inhibitor	PMID:7875307	Retroviridae	Human immunodeficiency virus 1		Acquired immune deficiency syndrome	33	DB00328	3715	CGIGDMFJXJATDK-UHFFFAOYSA-N	Approved
Indomethacin	Anti-inflammatory	HSV-1	dsDNA	*								Human COX	Cyclo-oxygenase (COX) enzyme or prostaglandin G/H synthase inhibitor	PMID:1964373	Herpesviridae	Human alphaherpesvirus 1		Cold sores	12	DB00328	3715	CGIGDMFJXJATDK-UHFFFAOYSA-N	Approved
Indomethacin	Anti-inflammatory	SARS-CoV	(+)ssRNA	*								Human COX	Cyclo-oxygenase (COX) enzyme or prostaglandin G/H synthase inhibitor	PMID:17302372	Coronaviridae	Severe acute respiratory syndrome-related coronavirus		Severe acute respiratory syndrome	8	DB00328	3715	CGIGDMFJXJATDK-UHFFFAOYSA-N	Approved
Indomethacin	Anti-inflammatory	VSV	(-)ssRNA	*								Human COX	Cyclo-oxygenase (COX) enzyme or prostaglandin G/H synthase inhibitor	PMID:25856684	Rhabdoviridae	Indiana vesiculovirus		Vesicular stomatitis	11	DB00328	3715	CGIGDMFJXJATDK-UHFFFAOYSA-N	Approved
Ingavirin	Anticancer	FLUAV	(-)ssRNA					*				Unknown	Unknown	PMID: 21598625	Orthomyxoviridae	Influenza A virus		Influenza	34	DB11944	9942657	KZIMLUFVKJLCCH-UHFFFAOYSA-N	Investigational
Ingavirin	Anticancer	FLUBV	(-)ssRNA			*						Unknown	Unknown	PMID: 20695201	Orthomyxoviridae	Influenza B virus		Influenza	34	DB11944	9942657	KZIMLUFVKJLCCH-UHFFFAOYSA-N	Investigational
Ingavirin	Anticancer	HAdV-5	dsDNA			*						Unknown	Unknown	PMID: 22359945	Adenoviridae	Human mastadenovirus C	Human adenovirus C5	Respiratory disease	73	DB11944	9942657	KZIMLUFVKJLCCH-UHFFFAOYSA-N	Investigational
Ingavirin	Anticancer	HMPV	(-)ssRNA	*								Unknown	Unknown	PMID: 22624471	Pneumoviridae	Human metapneumovirus		Lower respiratory infection in young children	24	DB11944	9942657	KZIMLUFVKJLCCH-UHFFFAOYSA-N	Investigational
Ingavirin	Anticancer	HPIV	(-)ssRNA			*						Unknown	Unknown	PMID: 22834146	Paramyxoviridae			Upper respiratory tract infections	4	DB11944	9942657	KZIMLUFVKJLCCH-UHFFFAOYSA-N	Investigational
Inosine	Antiviral	CV-A16	(+)ssRNA	*								Viral RNA pol	Stimulates cell-mediated immune response	PMID: 28146624	Picornaviridae	Enterovirus A	Coxsackievirus A16	Hand, foot, and mouth disease	9	DB13156	135449284	YLDCUKJMEKGGFI-QCSRICIXSA-N	Approved
Inosine	Antiviral	EMCV	(+)ssRNA	*								Viral RNA pol	Stimulates cell-mediated immune response	PMID: 2428301	Picornaviridae	Cardiovirus A		Encephalomyocarditis	9	DB13156	135449284	YLDCUKJMEKGGFI-QCSRICIXSA-N	Approved
Inosine	Antiviral	EV-A71	(+)ssRNA	*								Viral RNA pol	Stimulates cell-mediated immune response	PMID: 28146624	Picornaviridae	Enterovirus A	Enterovirus A71	Acute flaccid myelitis (polio-like disorder); Gastroenteritis; Hand, foot, and mouth disease	9	DB13156	135449284	YLDCUKJMEKGGFI-QCSRICIXSA-N	Approved
Inosine	Antiviral	FLUAV	(-)ssRNA				*					Viral RNA pol	Stimulates cell-mediated immune response	PMID: 6166605	Orthomyxoviridae	Influenza A virus		Influenza	34	DB13156	135449284	YLDCUKJMEKGGFI-QCSRICIXSA-N	Approved
Inosine	Antiviral	HAdV-2	dsDNA	*								Viral DNA pol	Stimulates cell-mediated immune response	PMID: 26591662	Adenoviridae	Human mastadenovirus C	Human adenovirus C2	Respiratory disease	73	DB13156	135449284	YLDCUKJMEKGGFI-QCSRICIXSA-N	Approved
Inosine	Antiviral	HAdV-5	dsDNA	*								Viral DNA pol	Stimulates cell-mediated immune response	PMID: 26591662	Adenoviridae	Human mastadenovirus C	Human adenovirus C5	Respiratory disease	73	DB13156	135449284	YLDCUKJMEKGGFI-QCSRICIXSA-N	Approved
Inosine	Antiviral	HAV	(+)ssRNA	*								Viral RNA pol	Stimulates cell-mediated immune response	PMID: 1279362	Picornaviridae	Hepatovirus A	Human Hepatitis A virus	Hepatitis A	86	DB13156	135449284	YLDCUKJMEKGGFI-QCSRICIXSA-N	Approved
Inosine	Antiviral	HBV	dsDNA-RT				*					Viral RT	Stimulates cell-mediated immune response	PMID: 2431857	Hepadnaviridae	Hepatitis B virus		Hepatitis B	35	DB13156	135449284	YLDCUKJMEKGGFI-QCSRICIXSA-N	Approved
Inosine	Antiviral	HIV-1	ssRNA-RT						*			Viral RT	Stimulates cell-mediated immune response	PMID: 7520643	Retroviridae	Human immunodeficiency virus 1		Acquired immune deficiency syndrome	33	DB13156	135449284	YLDCUKJMEKGGFI-QCSRICIXSA-N	Approved
Inosine	Antiviral	HPIV-4	(-)ssRNA	*								Viral RNA pol	Stimulates cell-mediated immune response	PMID: 26591662	Paramyxoviridae	Human orthorubulavirus 4		Respiratory disease	4	DB13156	135449284	YLDCUKJMEKGGFI-QCSRICIXSA-N	Approved
Inosine	Antiviral	HPV	dsDNA							*		Viral DNA pol	Stimulates cell-mediated immune response	DrugBank ID: DB13156	Papillomaviridae	Alphapapillomavirus	Human papillomavirus		37	DB13156	135449284	YLDCUKJMEKGGFI-QCSRICIXSA-N	Approved
Inosine	Antiviral	HRV-A21	(+)ssRNA					*				Viral RNA pol	Stimulates cell-mediated immune response	PMID: 81636	Picornaviridae	Rhinovirus A	Rhinovirus A21	Common cold	86	DB13156	135449284	YLDCUKJMEKGGFI-QCSRICIXSA-N	Approved
Inosine	Antiviral	HSV-1	dsDNA							*		Viral DNA pol	Stimulates cell-mediated immune response	DrugBank ID: DB13156	Herpesviridae	Human alphaherpesvirus 1		Cold sores	12	DB13156	135449284	YLDCUKJMEKGGFI-QCSRICIXSA-N	Approved
Inosine	Antiviral	HSV-2	dsDNA							*		Viral DNA pol	Stimulates cell-mediated immune response	DrugBank ID: DB13156	Herpesviridae	Human alphaherpesvirus 2		Genital herpes	12	DB13156	135449284	YLDCUKJMEKGGFI-QCSRICIXSA-N	Approved
Inosine	Antiviral	MeV	(-)ssRNA				*					Viral RNA pol	Stimulates cell-mediated immune response	PMID: 12781117	Paramyxoviridae	Measles morbillivirus		Measles	33	DB13156	135449284	YLDCUKJMEKGGFI-QCSRICIXSA-N	Approved
Inosine	Antiviral	RABV	(-)ssRNA			*						Viral RNA pol	Stimulates cell-mediated immune response	PMID: 11765237	Rhabdoviridae	Rabies lyssavirus		Rabies	11	DB13156	135449284	YLDCUKJMEKGGFI-QCSRICIXSA-N	Approved
Inosine	Antiviral	RoV-SA11	dsRNA	*								Viral RNA pol	Stimulates cell-mediated immune response	PMID: 8731352	Reoviridae	Rotavirus A	Simian rotavirus A	Diarrheal disease	0	DB13156	135449284	YLDCUKJMEKGGFI-QCSRICIXSA-N	Approved
Inosine	Antiviral	VACV	dsDNA				*					Viral DNA pol	Stimulates cell-mediated immune response	PMID: 2431857	Poxviridae	Vaccinia virus		No disease in human	5	DB13156	135449284	YLDCUKJMEKGGFI-QCSRICIXSA-N	Approved
Inosine	Antiviral	VZV	dsDNA				*					Viral DNA pol	Stimulates cell-mediated immune response	PMID: 2431857	Herpesviridae	Human alphaherpesvirus 3		Chickenpox (varicella)	12	DB13156	135449284	YLDCUKJMEKGGFI-QCSRICIXSA-N	Approved
IFN-a	Antiviral; Anticancer	CMV	dsDNA	*								Human IFNAR	Stimulates cell-mediated immune response	PMID: 11142632	Herpesviridae	Human betaherpesvirus 5		Mononucleosis-like illness	12	N/A	N/A	N/A	Approved
IFN-a	Antiviral; Anticancer	DENV-1	(+)ssRNA	*								Human IFNAR	IFNR agonist	PMID: 12719009	Flaviviridae	Dengue virus	Dengue virus 1	Dengue fever	2	N/A	N/A	N/A	Approved
IFN-a	Antiviral; Anticancer	DENV-2	(+)ssRNA	*								Human IFNAR	IFNR agonist	PMID: 12719009	Flaviviridae	Dengue virus	Dengue virus 2	Dengue fever	2	N/A	N/A	N/A	Approved
IFN-a	Antiviral; Anticancer	DENV-4	(+)ssRNA	*								Human IFNAR	IFNR agonist	PMID: 12719009	Flaviviridae	Dengue virus	Dengue virus 4	Dengue fever	2	N/A	N/A	N/A	Approved
IFN-a	Antiviral; Anticancer	EMCV	(+)ssRNA			*						Human IFNAR	Stimulates cell-mediated immune response	PMID: 3021874	Picornaviridae	Cardiovirus A		Encephalomyocarditis	9	N/A	N/A	N/A	Approved
IFN-a	Antiviral; Anticancer	FLUAV	(-)ssRNA				*					Human IFNAR	Stimulates cell-mediated immune response	NCT01227798	Orthomyxoviridae	Influenza A virus		Influenza	34	N/A	N/A	N/A	Approved
IFN-a	Antiviral; Anticancer	HBV	dsDNA-RT								*	Human IFNAR	Stimulates cell-mediated immune response	PMID: 28329061	Hepadnaviridae	Hepatitis B virus		Hepatitis B	35	N/A	N/A	N/A	Approved
IFN-a	Antiviral; Anticancer	HCV	(+)ssRNA							*		Human IFNAR	Stimulates cell-mediated immune response	DrugBank ID: DB00008; DrugBank ID: DB000022	Flaviviridae	Hepacivirus C		Hepatitis C	2	N/A	N/A	N/A	Approved
IFN-a	Antiviral; Anticancer	HDV	(-)ssRNA						*			Human IFNAR	Stimulates cell-mediated immune response	NCT02732639	Kolmioviridae	Hepatitis delta virus		Hepatitis D	-1	N/A	N/A	N/A	Approved
IFN-a	Antiviral; Anticancer	HEV	(+)ssRNA				*					Human IFNAR	Stimulates cell-mediated immune response	PMID: 32677900; PMID: 20373458	Hepeviridae	Orthohepevirus A		Hepatitis E	10	N/A	N/A	N/A	Approved
IFN-a	Antiviral; Anticancer	CCHFV	(-)ssRNA	*								Human IFNAR	Stimulates cell-mediated immune response	PMID: 25693189	Nairoviridae	Crimean-Congo hemorrhagic fever orthonairovirus		Crimean-Congo hemorrhagic fever	1	N/A	N/A	N/A	Approved
IFN-a	Antiviral; Anticancer	HIV-1	ssRNA-RT						*			Human IFNAR	Stimulates cell-mediated immune response	NCT00196638	Retroviridae	Human immunodeficiency virus 1		Acquired immune deficiency syndrome	33	N/A	N/A	N/A	Approved
IFN-a	Antiviral; Anticancer	HPV	dsDNA							*		Human IFNAR	Stimulates cell-mediated immune response	DrugBank ID: DB000011	Papillomaviridae	Alphapapillomavirus	Human papillomavirus		37	N/A	N/A	N/A	Approved
IFN-a	Antiviral; Anticancer	HRV-A1	(+)ssRNA	*								Human IFNAR	Stimulates cell-mediated immune response	PMID: 11142632	Picornaviridae	Rhinovirus A	Rhinovirus A1	Common cold	86	N/A	N/A	N/A	Approved
IFN-a	Antiviral; Anticancer	HSV-1	dsDNA	*								Human IFNAR	Stimulates cell-mediated immune response	PMID: 11142632	Herpesviridae	Human alphaherpesvirus 1		Cold sores	12	N/A	N/A	N/A	Approved
IFN-a	Antiviral; Anticancer	HSV-2	dsDNA	*								Human IFNAR	Stimulates cell-mediated immune response	PMID: 11142632	Herpesviridae	Human alphaherpesvirus 2		Genital herpes	12	N/A	N/A	N/A	Approved
IFN-a	Antiviral; Anticancer	JEV	(+)ssRNA	*								Human IFNAR	IFNR agonist	PMID: 12719009	Flaviviridae	Japanese encephalitis virus		Japanese encephalitis	2	N/A	N/A	N/A	Approved
IFN-a	Antiviral; Anticancer	LGTV	(+)ssRNA	*								Human IFNAR	IFNR agonist	PMID: 12719009	Flaviviridae	Langat virus		No disease in humans	2	N/A	N/A	N/A	Approved
IFN-a	Antiviral; Anticancer	MERS-CoV	(+)ssRNA					*				Human IFNAR	Stimulates cell-mediated immune response	PMID: 25827696	Coronaviridae	Middle East respiratory syndrome-related coronavirus		Middle East respiratory syndrome	8	N/A	N/A	N/A	Approved
IFN-a	Antiviral; Anticancer	PICV	(-)ssRNA			*						Human IFNAR	Stimulates cell-mediated immune response	PMID: 17066896	Arenaviridae	Cali mammarenavirus		No disease in human	0	N/A	N/A	N/A	Approved
IFN-a	Antiviral; Anticancer	JUNV	(-)ssRNA	*								Human IFNAR	Stimulates cell-mediated immune response	PMID: 24901990	Arenaviridae	Argentinian mammarenavirus		Argentine hemorrhagic fever	0	N/A	N/A	N/A	Approved
IFN-a	Antiviral; Anticancer	PTV	(-)ssRNA	*								Human IFNAR	Stimulates cell-mediated immune response	PMID: 18222548	Phenuiviridae	Punta Toro phlebovirus		Acute febrile illness	23	N/A	N/A	N/A	Approved
IFN-a	Antiviral; Anticancer	RSV	(-)ssRNA					*				Human IFNAR	IFNR agonist	PMID: 8259875	Pneumoviridae	Human orthopneumovirus		Lower respiratory tract infections	24	N/A	N/A	N/A	Approved
IFN-a	Antiviral; Anticancer	SARS-CoV	(+)ssRNA		*							Human IFNAR	Stimulates cell-mediated immune response	PMID: 14981511	Coronaviridae	Severe acute respiratory syndrome-related coronavirus		Severe acute respiratory syndrome	8	N/A	N/A	N/A	Approved
IFN-a	Antiviral; Anticancer	USUV	(+)ssRNA	*								Human IFNAR	IFNR agonist	PMID: 12719009	Flaviviridae	Usutu virus		Fever; rash; encephalitis; meningitis	2	N/A	N/A	N/A	Approved
IFN-a	Antiviral; Anticancer	VSV	(-)ssRNA		*							Human IFNAR	IFNR agonist	PMID: 15198231	Rhabdoviridae	Indiana vesiculovirus		Vesicular stomatitis	11	N/A	N/A	N/A	Approved
IFN-a	Antiviral; Anticancer	WESSV	(+)ssRNA	*								Human IFNAR	IFNR agonist	PMID: 12719009	Flaviviridae	Wesselsbron virus		Fever; headache; myalgia; arthralgia; impaired vision	2	N/A	N/A	N/A	Approved
IFN-a	Antiviral; Anticancer	WNV	(+)ssRNA	*								Human IFNAR	IFNR agonist	PMID: 12719009	Flaviviridae	West Nile virus		West Nile fever	2	N/A	N/A	N/A	Approved
IFN-a	Antiviral; Anticancer	YFV	(+)ssRNA	*								Human IFNAR	Stimulates cell-mediated immune response	PMID: 11142632	Flaviviridae	Yellow fever virus		Yellow fever	2	N/A	N/A	N/A	Approved
IFN-a	Antiviral; Anticancer	ZIKV	(+)ssRNA	*								Human IFNAR	IFNR agonist	PMID: 12719009	Flaviviridae	Zika virus		Zika virus disease	2	N/A	N/A	N/A	Approved
IFN-b	Antiviral; Anticancer	B19V	ssDNA					*				Human IFNAR	IFNR agonist	PMID: 27112783	Parvoviridae	Primate erythroparvovirus 1		Erythema infectiosum	33	N/A	N/A	N/A	Approved
IFN-b	Antiviral; Anticancer	JUNV	(-)ssRNA	*								Human IFNAR	Stimulates cell-mediated immune response	PMID: 24901990	Arenaviridae	Argentinian mammarenavirus		Argentine hemorrhagic fever	0	N/A	N/A	N/A	Approved
IFN-b	Antiviral; Anticancer	EBOV	(-)ssRNA					*				Human IFNAR	Stimulates cell-mediated immune response	PMID: 28225767	Filoviridae	Zaire ebolavirus	Ebola virus	Ebola hemorrhagic fever	3	N/A	N/A	N/A	Approved
IFN-b	Antiviral; Anticancer	EV	(+)ssRNA					*				Human IFNAR	IFNR agonist	PMID: 27112783	Picornaviridae				86	N/A	N/A	N/A	Approved
IFN-b	Antiviral; Anticancer	FLUAV	(-)ssRNA					*				Human IFNAR	Stimulates cell-mediated immune response	PMID: 32661006	Orthomyxoviridae	Influenza A virus		Influenza	34	N/A	N/A	N/A	Approved
IFN-b	Antiviral; Anticancer	HAdV	dsDNA					*				Human IFNAR	IFNR agonist	PMID: 27112783	Adenoviridae			Respiratory disease	73	N/A	N/A	N/A	Approved
IFN-b	Antiviral; Anticancer	HCoV-229E	(+)ssRNA	*								Human IFNAR	Stimulates cell-mediated immune response	PMID: 2545792	Coronaviridae	Human coronavirus 229E		Common cold	8	N/A	N/A	N/A	Approved
IFN-b	Antiviral; Anticancer	HCV	(+)ssRNA					*				Human IFNAR	Stimulates cell-mediated immune response	PMID: 18080763	Flaviviridae	Hepacivirus C		Hepatitis C	2	N/A	N/A	N/A	Approved
IFN-b	Antiviral; Anticancer	HHV-6	dsDNA					*				Human IFNAR	Stimulates cell-mediated immune response	PMID: 12120696	Herpesviridae	Human betaherpesvirus 6		Exanthema subitum	12	N/A	N/A	N/A	Approved
IFN-b	Antiviral; Anticancer	HIV-1	ssRNA-RT	*								Human IFNAR	Stimulates cell-mediated immune response	PMID: 2514233	Retroviridae	Human immunodeficiency virus 1		Acquired immune deficiency syndrome	33	N/A	N/A	N/A	Approved
IFN-b	Antiviral; Anticancer	HPIV	(-)ssRNA	*								Human IFNAR	Stimulates cell-mediated immune response	PMID: 2545792	Paramyxoviridae			Upper respiratory tract infections	4	N/A	N/A	N/A	Approved
IFN-b	Antiviral; Anticancer	HRV-A9	(+)ssRNA					*				Human IFNAR	Stimulates cell-mediated immune response	PMID: 3014018	Picornaviridae	Rhinovirus A	Rhinovirus A9	Common cold	86	N/A	N/A	N/A	Approved
IFN-b	Antiviral; Anticancer	HRV-B14	(+)ssRNA					*				Human IFNAR	Stimulates cell-mediated immune response	PMID: 3014018	Picornaviridae	Rhinovirus B	Rhinovirus B14	Common cold	86	N/A	N/A	N/A	Approved
IFN-b	Antiviral; Anticancer	HTLV-1	ssRNA-RT			*						Human IFNAR	Stimulates cell-mediated immune response	PMID: 22953092	Retroviridae	Primate T-lymphotropic virus 1	Human T-lymphotropic virus type 1	Adult T-cell lymphoma, myelopathy, uvulitis	33	N/A	N/A	N/A	Approved
IFN-b	Antiviral; Anticancer	MERS-CoV	(+)ssRNA					*				Human IFNAR	IFNR agonist	PMID: 33026741	Coronaviridae	Middle East respiratory syndrome-related coronavirus		Middle East respiratory syndrome	8	N/A	N/A	N/A	Approved
IFN-b	Antiviral; Anticancer	RABV	(-)ssRNA			*						Human IFNAR	IFNR agonist	PMID: 2843684	Rhabdoviridae	Rabies lyssavirus		Rabies	11	N/A	N/A	N/A	Approved
IFN-b	Antiviral; Anticancer	SARS-CoV	(+)ssRNA	*								Human IFNAR	Stimulates cell-mediated immune response	PMID: 15288617	Coronaviridae	Severe acute respiratory syndrome-related coronavirus		Severe acute respiratory syndrome	8	N/A	N/A	N/A	Approved
IFN-b	Antiviral; Anticancer	SARS-CoV-2	(+)ssRNA					*				Human IFNAR	Stimulates cell-mediated immune response	PMID: 33189161; 32401715; 32862111	Coronaviridae	Severe acute respiratory syndrome-related coronavirus	Severe acute respiratory syndrome-related coronavirus 2	COVID-19	8	N/A	N/A	N/A	Approved
IFN-g	Antiviral; Anticancer	DENV-2	(+)ssRNA	*								Human IFNGR	IFNR agonist	PMID:10799569	Flaviviridae	Dengue virus	Dengue virus 2	Dengue fever	2	NA	N/A	N/A	Investigational
IFN-g	Antiviral; Anticancer	JUNV	(-)ssRNA	*								Human IFNAR	IFNR agonist	PMID: 24901990	Arenaviridae	Argentinian mammarenavirus		Argentine hemorrhagic fever	0	N/A	N/A	N/A	Approved
IFN-g	Antiviral; Anticancer	EBOV	(-)ssRNA	*								Human IFNGR	IFNR agonist	PMID:†26562011	Filoviridae	Zaire ebolavirus	Ebola virus	Ebola hemorrhagic fever	3	NA	N/A	N/A	Investigational
IFN-g	Antiviral; Anticancer	SARS-CoV	(+)ssRNA	*								Human IFNGR	IFNR agonist	PMID:†15476870	Coronaviridae	Severe acute respiratory syndrome-related coronavirus		Severe acute respiratory syndrome	8	NA	N/A	N/A	Investigational
IFN-g	Antiviral; Anticancer	YFV	(+)ssRNA	*								Human IFNGR	IFNR agonist	PMID:†11160715	Flaviviridae	Yellow fever virus		Yellow fever	2	NA	N/A	N/A	Investigational
IFN-g	Antiviral; Anticancer	ZIKV	(+)ssRNA	*								Human IFNGR	IFNR agonist	PMID:†28468880	Flaviviridae	Zika virus		Zika virus disease	2	NA	N/A	N/A	Investigational
IFN-l	Antiviral	CHIKV	(+)ssRNA	*								Human IFNLR	IFNR agonist	PMID: 34452467	Togaviridae	Chikungunya virus		Chikungunya fever	6	N/A	N/A	N/A	Investigational
IFN-l	Antiviral	FLUAV	(-)ssRNA	*								Human IFNLR	IFNR agonist	PMID: 34452467	Orthomyxoviridae	Influenza A virus		Influenza	34	N/A	N/A	N/A	Investigational
IFN-l	Antiviral	HBV	dsDNA-RT					*				Human IFNLR	IFNR agonist	PMID: 26739688	Hepadnaviridae	Hepatitis B virus		Hepatitis B	35	N/A	N/A	N/A	Investigational
IFN-l	Antiviral; Anticancer	CCHFV	(-)ssRNA	*								Human IFNLR	Stimulates cell-mediated immune response	PMID: 25693189	Nairoviridae	Crimean-Congo hemorrhagic fever orthonairovirus		Crimean-Congo hemorrhagic fever	1	N/A	N/A	N/A	Investigational
IFN-l	Antiviral	SARS-CoV-2	(+)ssRNA	*								Human IFNLR	IFNR agonist	PMID: 34452467	Coronaviridae	Severe acute respiratory syndrome-related coronavirus	Severe acute respiratory syndrome-related coronavirus 2	COVID-19	8	N/A	N/A	N/A	Investigational
Interleukin-7	Antiviral	HBV	dsDNA-RT				*	*				Human CD127	CYT-107 is manufactured version of interleukin-7; a protein	NCT01027065	Hepadnaviridae	Hepatitis B virus		Hepatitis B	35	DB11997	347911267	0	Investigational
Interleukin-7	Antiviral	HCV	(+)ssRNA				*	*				Human CD127	CYT-107 is manufactured version of interleukin-7; a protein	NCT01025596	Flaviviridae	Hepacivirus C		Hepatitis C	2	DB11997	347911267	0	Investigational
Interleukin-7	Antiviral	HIV-1	ssRNA-RT					*				Human CD127	CYT-107 is manufactured version of interleukin-7; a protein	NCT01019551	Retroviridae	Human immunodeficiency virus 1		Acquired immune deficiency syndrome	33	DB11997	347911267	0	Investigational
Irbesartan	Antihypertensive	HBV	dsDNA-RT	*								Human ATR	Angiotensin receptor blocker (ARB)†	PMID: 25929767	Hepadnaviridae	Hepatitis B virus		Hepatitis B	35	DB01029	3749	YOSHYTLCDANDAN-UHFFFAOYSA-N	Approved
Irbesartan	Antihypertensive	HDV	(-)ssRNA	*								Human ATR	Angiotensin receptor blocker (ARB)†	PMID: 24717262	Kolmioviridae	Hepatitis delta virus		Hepatitis D	-1	DB01029	3749	YOSHYTLCDANDAN-UHFFFAOYSA-N	Approved
Itraconazole	antifungal	CVB-3	(+)ssRNA	*								Human lipid transfer protein	Inhibition of OSBP and ORP4; Inhibition of viral organelle formation	PMID:25640182	Picornaviridae	Enterovirus B	Coxsackievirus B3	Fever; headache; sore throat; gastroenteritis; pericarditis; myocarditis	9	DB01167	55283	VHVPQPYKVGDNFY-ZPGVKDDISA-N	Approved
Itraconazole	antifungal	DENV-2	(+)ssRNA	*								Human lipid transfer protein	Inhibition of OSBP and ORP4; Inhibition of viral organelle formation	PMID: 29981375	Flaviviridae	Dengue virus	Dengue virus 2	Dengue fever	2	DB01167	55283	VHVPQPYKVGDNFY-ZPGVKDDISA-N	Approved
Itraconazole	antifungal	ECHOV-30	(+)ssRNA	*								Unknown	Antifungal; hedgehog signaling inhibitor	PMID: 29164043	Picornaviridae	Enterovirus B	Echovirus E30	Mild symptoms, meningitis	9	DB01167	55283	VHVPQPYKVGDNFY-ZPGVKDDISA-N	Approved
Itraconazole	antifungal	EMCV	(+)ssRNA	*								Human lipid transfer protein	Inhibition of OSBP and ORP4; Inhibition of viral organelle formation	PMID:25640182	Picornaviridae	Cardiovirus A		Encephalomyocarditis	9	DB01167	55283	VHVPQPYKVGDNFY-ZPGVKDDISA-N	Approved
Itraconazole	antifungal	EV-A71	(+)ssRNA	*								Human lipid transfer protein	Inhibition of OSBP and ORP4; Inhibition of viral organelle formation	PMID:25640182	Picornaviridae	Enterovirus A	Enterovirus A71	Acute flaccid myelitis (polio-like disorder); Gastroenteritis; Hand, foot, and mouth disease	9	DB01167	55283	VHVPQPYKVGDNFY-ZPGVKDDISA-N	Approved
Itraconazole	antifungal	FLUAV	(-)ssRNA	*		*						Unknown	Antifungal; hedgehog signaling inhibitor	PMID:30866762	Orthomyxoviridae	Influenza A virus		Influenza	34	DB01167	55283	VHVPQPYKVGDNFY-ZPGVKDDISA-N	Approved
Itraconazole	antifungal	HMPV	(-)ssRNA	*								Unknown	Antifungal; hedgehog signaling inhibitor	doi: 10.3389/fimmu.2019.02186	Pneumoviridae	Human metapneumovirus		Lower respiratory infection in young children	24	DB01167	55283	VHVPQPYKVGDNFY-ZPGVKDDISA-N	Approved
Itraconazole	antifungal	HPEV-3	(+)ssRNA	*								Unknown	Antifungal; hedgehog signaling inhibitor	PMID:29155163	Picornaviridae	Parechovirus A	Human parechovirus 3	Infection of the central nervous system	86	DB01167	55283	VHVPQPYKVGDNFY-ZPGVKDDISA-N	Approved
Itraconazole	antifungal	HRV-A1B	(+)ssRNA	*		*						Human lipid transfer protein	Inhibition of OSBP and ORP4; Inhibition of viral organelle formation	PMID:26976677	Picornaviridae	Rhinovirus A	Rhinovirus A1B	Common cold	86	DB01167	55283	VHVPQPYKVGDNFY-ZPGVKDDISA-N	Approved
Itraconazole	antifungal	HRV-B14	(+)ssRNA	*								Human lipid transfer protein	Inhibition of OSBP and ORP4; Inhibition of viral organelle formation	PMID:25640182	Picornaviridae	Rhinovirus B	Rhinovirus B14	Common cold	86	DB01167	55283	VHVPQPYKVGDNFY-ZPGVKDDISA-N	Approved
Itraconazole	antifungal	SAFV	(+)ssRNA	*								Human lipid transfer protein	Inhibition of OSBP and ORP4; Inhibition of viral organelle formation	PMID:25640182	Picornaviridae	Cardiovirus D	Saffold virus	Unknown	86	DB01167	55283	VHVPQPYKVGDNFY-ZPGVKDDISA-N	Approved
Itraconazole	antifungal	SARS-CoV-2	(+)ssRNA	*								Unknown	Antifungal; hedgehog signaling inhibitor	PMID: 33752127	Coronaviridae	Severe acute respiratory syndrome-related coronavirus	Severe acute respiratory syndrome-related coronavirus 2	COVID-19	8	DB01167	55283	VHVPQPYKVGDNFY-ZPGVKDDISA-N	Approved
Ivermectin	Antiprotozoal	BKV	dsDNA	*								Human importin	Importin-mediated nuclear import inhibitor	PMID: 25463609	Polyomaviridae	Human polyomavirus 1		Nephropathy and hemorrhagic cystitis	-1	DB00602	46936176	SPBDXSGPUHCETR-CVSKBELMSA-N	Approved
Ivermectin	Antiprotozoal	CHIKV	(+)ssRNA	*								Human importin	Importin ?/?-mediated nuclear import inhibitor	PMID:26752081	Togaviridae	Chikungunya virus		Chikungunya fever	6	DB00602	46936176	SPBDXSGPUHCETR-CVSKBELMSA-N	Approved
Ivermectin	Antiprotozoal	DENV	(+)ssRNA					*	*			Human importin	Importin ?/?-mediated nuclear import inhibitor	NCT03432442; NCT02045069; PMID: 33462580	Flaviviridae	Dengue virus		Dengue fever	2	DB00602	46936176	SPBDXSGPUHCETR-CVSKBELMSA-N	Approved
Ivermectin	Antiprotozoal	HAdV-3	dsDNA	*								Human importin	Importin-mediated nuclear import inhibitor	PMID: 32641484	Adenoviridae	Human mastadenovirus B	Human adenovirus B3	Respiratory disease	73	DB00602	46936176	SPBDXSGPUHCETR-CVSKBELMSA-N	Approved
Ivermectin	Antiprotozoal	HAdV-5	dsDNA	*								Human importin	Importin-mediated nuclear import inhibitor	PMID: 32641484	Adenoviridae	Human mastadenovirus C	Human adenovirus C5	Respiratory disease	73	DB00602	46936176	SPBDXSGPUHCETR-CVSKBELMSA-N	Approved
Ivermectin	Antiprotozoal	HENV	(-)ssRNA	*								Human importin	Importin ?/?-mediated nuclear import inhibitor	PMID:29321677	Paramyxoviridae	Hendra henipavirus	Hendra virus	Severe encephalitis and respiratory disease	4	DB00602	46936176	SPBDXSGPUHCETR-CVSKBELMSA-N	Approved
Ivermectin	Antiprotozoal	HIV-1	ssRNA-RT	*								Human importin	Importin ?/?-mediated nuclear import inhibitor	PMID:22417684	Retroviridae	Human immunodeficiency virus 1		Acquired immune deficiency syndrome	33	DB00602	46936176	SPBDXSGPUHCETR-CVSKBELMSA-N	Approved
Ivermectin	Antiprotozoal	SARS-CoV-2	(+)ssRNA								*	Human importin	Importin-mediated nuclear import inhibitor	NCT04739410; PMID: 32251768	Coronaviridae	Severe acute respiratory syndrome-related coronavirus	Severe acute respiratory syndrome-related coronavirus 2	COVID-19	8	DB00602	46936176	SPBDXSGPUHCETR-CVSKBELMSA-N	Approved
Ivermectin	Antiprotozoal	SFV	(+)ssRNA	*								Human importin	Importin-mediated nuclear import inhibitor	PMID: 26752081	Togaviridae	Semliki Forest virus		Encephalitis, mild symptoms	6	DB00602	46936176	SPBDXSGPUHCETR-CVSKBELMSA-N	Approved
Ivermectin	Antiprotozoal	SINV	(+)ssRNA	*								Human importin	Importin ?/?-mediated nuclear import inhibitor	PMID:26752081	Togaviridae	Sindbis virus		Rash and arthritis	6	DB00602	46936176	SPBDXSGPUHCETR-CVSKBELMSA-N	Approved
Ivermectin	Antiprotozoal	YFV	(+)ssRNA	*								Human importin	Importin ?/?-mediated nuclear import inhibitor	PMID:26752081	Flaviviridae	Yellow fever virus		Yellow fever	2	DB00602	46936176	SPBDXSGPUHCETR-CVSKBELMSA-N	Approved
Ivermectin	Antiprotozoal	ZIKV	(+)ssRNA	*								Human importin	Importin ?/?-mediated nuclear import inhibitor	PMID:27476412	Flaviviridae	Zika virus		Zika virus disease	2	DB00602	46936176	SPBDXSGPUHCETR-CVSKBELMSA-N	Approved
JIB-04	N/A	RoV	dsRNA	*								Human HDAC	Human HDAC inhibitor	PMID: 32995798	Reoviridae					N/A	6519698	YHHFKWKMXWRVTJ-OQKWZONESA-N	Experimental
JIB-04	N/A	SARS-CoV-2	(+)ssRNA	*								Human HDAC	Human HDAC inhibitor	PMID: 32995798	Coronaviridae	Severe acute respiratory syndrome-related coronavirus	Severe acute respiratory syndrome-related coronavirus 2	COVID-19	8	N/A	6519698	YHHFKWKMXWRVTJ-OQKWZONESA-N	Experimental
JIB-04	N/A	TGEV	(+)ssRNA			*						Human HDAC	Human HDAC inhibitor	PMID: 32995798	Coronaviridae	Alphacoronavirus 1	Transmissible Gastroenteritis Virus	No disease in human; Gastroenteritis in swine		N/A	6519698	YHHFKWKMXWRVTJ-OQKWZONESA-N	Experimental
JIB-04	N/A	VACV	dsDNA	*								Human HDAC	Human HDAC inhibitor	PMID: 32995798	Poxviridae	Vaccinia virus		No disease in human	5	N/A	6519698	YHHFKWKMXWRVTJ-OQKWZONESA-N	Experimental
JIB-04	N/A	VSV	(-)ssRNA	*								Human HDAC	Human HDAC inhibitor	PMID: 32995798	Rhabdoviridae	Indiana vesiculovirus		Vesicular stomatitis	11	N/A	6519698	YHHFKWKMXWRVTJ-OQKWZONESA-N	Experimental
Kasugamycin	Bactericide; Fungicide	FLUAV	(-)ssRNA			*						Human (unknown)	N/A	PMID: 29632368	Orthomyxoviridae	Influenza A virus		Influenza	34	N/A	65174	PVTHJAPFENJVNC-UQTMRZPGSA-N	Experimental
Kasugamycin	Bactericide; Fungicide	HSV-2	dsDNA			*						Human (unknown)	N/A	PMID: 29632368	Herpesviridae	Human alphaherpesvirus 2		Genital herpes	12	N/A	65174	PVTHJAPFENJVNC-UQTMRZPGSA-N	Experimental
Kasugamycin	Bactericide; Fungicide	ZIKV	(+)ssRNA			*						Human (unknown)	N/A	PMID: 29632368	Flaviviridae	Zika virus		Zika virus disease	2	N/A	65174	PVTHJAPFENJVNC-UQTMRZPGSA-N	Experimental
Labyrinthopeptin A1	N/A	CHIKV	(+)ssRNA	*								Viral membrane	Interference with viral phospholipid membrane	PMID: 31666384	Togaviridae	Chikungunya virus		Chikungunya fever	6	N/A	N/A	N/A	Experimental
Labyrinthopeptin A1	N/A	CMV	dsDNA	*								Viral membrane	Interference with viral phospholipid membrane	PMID: 31666384	Herpesviridae	Human betaherpesvirus 5		Mononucleosis-like illness	12	N/A	N/A	N/A	Experimental
Labyrinthopeptin A1	N/A	DENV	(+)ssRNA	*								Viral membrane	Interference with viral phospholipid membrane	PMID: 31666384	Flaviviridae	Dengue virus		Dengue fever	2	N/A	N/A	N/A	Experimental
Labyrinthopeptin A1	N/A	HCV	(+)ssRNA	*								Viral membrane	Interference with viral phospholipid membrane	PMID: 31666384	Flaviviridae	Hepacivirus C		Hepatitis C	2	N/A	N/A	N/A	Experimental
Labyrinthopeptin A1	N/A	HSV-1	dsDNA	*								Viral membrane	Interference with viral phospholipid membrane	PMID: 31666384	Herpesviridae	Human alphaherpesvirus 1		Cold sores	12	N/A	N/A	N/A	Experimental
Labyrinthopeptin A1	N/A	KSHV	dsDNA	*								Viral membrane	Interference with viral phospholipid membrane	PMID: 31666384	Herpesviridae	Human gammaherpesvirus 8		Kaposi's sarcoma	12	N/A	N/A	N/A	Experimental
Labyrinthopeptin A1	N/A	WNV	(+)ssRNA	*								Viral membrane	Interference with viral phospholipid membrane	PMID: 31666384	Flaviviridae	West Nile virus		West Nile fever	2	N/A	N/A	N/A	Experimental
Labyrinthopeptin A1	N/A	ZIKV	(+)ssRNA	*								Viral membrane	Interference with viral phospholipid membrane	PMID: 31666384	Flaviviridae	Zika virus		Zika virus disease	2	N/A	N/A	N/A	Experimental
Labyrinthopeptin A2	N/A	CHIKV	(+)ssRNA	*								Viral membrane	viral membrane lipid phosphatidylethanolamine	PMID: 31666384	Togaviridae	Chikungunya virus		Chikungunya fever	6	N/A	N/A	N/A	Experimental
Labyrinthopeptin A2	N/A	CMV	dsDNA	*								Viral membrane	viral membrane lipid phosphatidylethanolamine	PMID: 31666384	Herpesviridae	Human betaherpesvirus 5		Mononucleosis-like illness	12	N/A	N/A	N/A	Experimental
Labyrinthopeptin A2	N/A	DENV	(+)ssRNA	*								Viral membrane	viral membrane lipid phosphatidylethanolamine	PMID: 31666384	Flaviviridae	Dengue virus		Dengue fever	2	N/A	N/A	N/A	Experimental
Labyrinthopeptin A2	N/A	HCV	(+)ssRNA	*								Viral membrane	viral membrane lipid phosphatidylethanolamine	PMID: 31666384	Flaviviridae	Hepacivirus C		Hepatitis C	2	N/A	N/A	N/A	Experimental
Labyrinthopeptin A2	N/A	HSV-1	dsDNA	*								Viral membrane	viral membrane lipid phosphatidylethanolamine	PMID: 31666384	Herpesviridae	Human alphaherpesvirus 1		Cold sores	12	N/A	N/A	N/A	Experimental
Labyrinthopeptin A2	N/A	HSV-2	dsDNA	*								Viral membrane	viral membrane lipid phosphatidylethanolamine	PMID: 31666384	Herpesviridae	Human alphaherpesvirus 2		Genital herpes	12	N/A	N/A	N/A	Experimental
Labyrinthopeptin A2	N/A	KSHV	dsDNA	*								Viral membrane	viral membrane lipid phosphatidylethanolamine	PMID: 31666384	Herpesviridae	Human gammaherpesvirus 8		Kaposi's sarcoma	12	N/A	N/A	N/A	Experimental
Labyrinthopeptin A2	N/A	WNV	(+)ssRNA	*								Viral membrane	viral membrane lipid phosphatidylethanolamine	PMID: 31666384	Flaviviridae	West Nile virus		West Nile fever	2	N/A	N/A	N/A	Experimental
Labyrinthopeptin A2	N/A	ZIKV	(+)ssRNA	*								Viral membrane	viral membrane lipid phosphatidylethanolamine	PMID: 31666384	Flaviviridae	Zika virus		Zika virus disease	2	N/A	N/A	N/A	Experimental
Lamivudine	Antiviral	HBV	dsDNA-RT							*		Viral RT	RT inhibitor and zalcitabine analog	CID:60825; DB00709	Hepadnaviridae	Hepatitis B virus		Hepatitis B	35	DB00709	60825	JTEGQNOMFQHVDC-NKWVEPMBSA-N	Approved
Lamivudine	Antiviral	EBOV	(-)ssRNA	*								Viral RNA pol	Pol inhibitor	PMID: 26752302	Filoviridae	Zaire ebolavirus	Ebola virus	Ebola hemorrhagic fever	3	DB00709	60825	JTEGQNOMFQHVDC-NKWVEPMBSA-N	Approved
Lamivudine	Antiviral	HIV-1	ssRNA-RT							*		Viral RT	RT inhibitor and zalcitabine analog	CID:60825; DB00709	Retroviridae	Human immunodeficiency virus 1		Acquired immune deficiency syndrome	33	DB00709	60825	JTEGQNOMFQHVDC-NKWVEPMBSA-N	Approved
Lamivudine	Antiviral	HIV-2	ssRNA-RT							*		Viral RT	RT inhibitor and zalcitabine analog	CID:60825; DB00709	Retroviridae	Human immunodeficiency virus 2		Acquired immune deficiency syndrome	33	DB00709	60825	JTEGQNOMFQHVDC-NKWVEPMBSA-N	Approved
Lanatoside C	Antiarrhythmic	CHIKV	(+)ssRNA	*								Unknown	Increasing the concentration of intracellular calcium	PMID:25251726	Togaviridae	Chikungunya virus		Chikungunya fever	6	DB13467	3879	JAYAGJDXJIDEKI-UHFFFAOYSA-N	Approved
Lanatoside C	Antiarrhythmic	DENV-2	(+)ssRNA	*								Unknown	Increasing the concentration of intracellular calcium	PMID:25251726	Flaviviridae	Dengue virus	Dengue virus 2	Dengue fever	2	DB13467	3879	JAYAGJDXJIDEKI-UHFFFAOYSA-N	Approved
Lanatoside C	Antiarrhythmic	EV-A71	(+)ssRNA	*								Unknown	Increasing the concentration of intracellular calcium	PMID:25251726	Picornaviridae	Enterovirus A	Enterovirus A71	Acute flaccid myelitis (polio-like disorder); Gastroenteritis; Hand, foot, and mouth disease	9	DB13467	3879	JAYAGJDXJIDEKI-UHFFFAOYSA-N	Approved
Lanatoside C	Antiarrhythmic	KUNV	(+)ssRNA	*								Unknown	Increasing the concentration of intracellular calcium	PMID:25251726	Flaviviridae	West Nile virus	Kunjin virus	Kunjin virus disease	2	DB13467	3879	JAYAGJDXJIDEKI-UHFFFAOYSA-N	Approved
Lanatoside C	Antiarrhythmic	SINV	(+)ssRNA	*								Unknown	Increasing the concentration of intracellular calcium	PMID:25251726	Togaviridae	Sindbis virus		Rash and arthritis	6	DB13467	3879	JAYAGJDXJIDEKI-UHFFFAOYSA-N	Approved
Lapachone	Anticancer	HIV-1	ssRNA-RT	*								Viral transcription	Inhibits viral DNA synthesis	PMID: 8446597	Retroviridae	Human immunodeficiency virus 1		Acquired immune deficiency syndrome	33	DB11948	3885	QZPQTZZNNJUOLS-UHFFFAOYSA-N	Investigational
Lapachone	Anticancer	JCV	dsDNA		*							Viral transcription	Inhibits viral DNA synthesis	PMID: 26935240	Polyomaviridae	Human polyomavirus 2		Progressive multifocal leukoencephalopathy	-1	DB11948	3885	QZPQTZZNNJUOLS-UHFFFAOYSA-N	Investigational
Leflunomide	Immunosuppressant	BKV	dsDNA	*								Human DHODH	Pyrimidine synthesis inhibitor	PMID:22461534	Polyomaviridae	Human polyomavirus 1		Nephropathy and hemorrhagic cystitis	-1	DB01097	3899	VHOGYURTWQBHIL-UHFFFAOYSA-N	Approved
Leflunomide	Immunosuppressant	CMV	dsDNA	*								Human DHODH	Pyrimidine synthesis inhibitor	PMID:26652481	Herpesviridae	Human betaherpesvirus 5		Mononucleosis-like illness	12	DB01097	3899	VHOGYURTWQBHIL-UHFFFAOYSA-N	Approved
Leflunomide	Immunosuppressant	EBV	dsDNA	*		*						Human DHODH	Pyrimidine synthesis inhibitor	PMID:28574826	Herpesviridae	Human gammaherpesvirus 4		Infectious mononucleosis	12	DB01097	3899	VHOGYURTWQBHIL-UHFFFAOYSA-N	Approved
Leflunomide	Immunosuppressant	HSV-1	dsDNA	*								Human DHODH	Pyrimidine synthesis inhibitor	PMID:11211189	Herpesviridae	Human alphaherpesvirus 1		Cold sores	12	DB01097	3899	VHOGYURTWQBHIL-UHFFFAOYSA-N	Approved
Leflunomide	Immunosuppressant	JUNV	(-)ssRNA	*								Human DHODH	Pyrimidine synthesis inhibitor	PMID:29315647	Arenaviridae	Argentinian mammarenavirus		Argentine hemorrhagic fever	0	DB01097	3899	VHOGYURTWQBHIL-UHFFFAOYSA-N	Approved
Leflunomide	Immunosuppressant	RuV	(+)ssRNA	*	*							Human DHODH	Pyrimidine synthesis inhibitor	PMID:30974126	Matonaviridae	Rubivirus rubellae		Rubella	6	DB01097	3899	VHOGYURTWQBHIL-UHFFFAOYSA-N	Approved
Leflunomide	Immunosuppressant	SARS-CoV-2	(+)ssRNA				*					Human DHODH	Pyrimidine synthesis inhibitor	NCT04361214	Coronaviridae	Severe acute respiratory syndrome-related coronavirus	Severe acute respiratory syndrome-related coronavirus 2	COVID-19	8	DB01097	3899	VHOGYURTWQBHIL-UHFFFAOYSA-N	Approved
Leronlimab	Antiviral; Anticancer	HIV-1	ssRNA-RT						*			Human CCR5	CCR5 inhibition	NCT03902522	Retroviridae	Human immunodeficiency virus 1		Acquired immune deficiency syndrome	33	DB05941	N/A	N/A	Investigational
Leronlimab	Antiviral; Anticancer	SARS-CoV-2	(+)ssRNA					*				Human CCR5	CCR5 inhibition	NCT04343651	Coronaviridae	Severe acute respiratory syndrome-related coronavirus	Severe acute respiratory syndrome-related coronavirus 2	COVID-19	8	DB05941	N/A	N/A	Investigational
Lipoic acid	Antioxidant	HIV-1	ssRNA-RT		*							Human lipoyltransferase	Enzymatic cofactor	PMID: 1724477	Retroviridae	Human immunodeficiency virus 1		Acquired immune deficiency syndrome	33	DB00166	6112	AGBQKNBQESQNJD-SSDOTTSWSA-N	Approved
Lipoic acid	Antioxidant	VACV	dsDNA	*								Human lipoyltransferase	Enzymatic cofactor	PMID: 19061917	Poxviridae	Vaccinia virus		No disease in human	5	DB00166	6112	AGBQKNBQESQNJD-SSDOTTSWSA-N	Approved
Lobucavir	Antiviral	CMV	dsDNA				*					Viral DNA pol	N/A	NCT00002352	Herpesviridae	Human betaherpesvirus 5		Mononucleosis-like illness	12	DB12531	60786	GWFOVSGRNGAGDL-FSDSQADBSA-N	Investigational
Lobucavir	Antiviral	HBV	dsDNA-RT	*								Viral RT	N/A	PMID:10760047	Hepadnaviridae	Hepatitis B virus		Hepatitis B	35	DB12531	60786	GWFOVSGRNGAGDL-FSDSQADBSA-N	Investigational
Lobucavir	Antiviral	HIV-1	ssRNA-RT				*					Viral RT	N/A	NCT00002352	Retroviridae	Human immunodeficiency virus 1		Acquired immune deficiency syndrome	33	DB12531	60786	GWFOVSGRNGAGDL-FSDSQADBSA-N	Investigational
Lobucavir	Antiviral	HSV-1	dsDNA	*								Viral DNA pol	N/A	PMID:1656194	Herpesviridae	Human alphaherpesvirus 1		Cold sores	12	DB12531	60786	GWFOVSGRNGAGDL-FSDSQADBSA-N	Investigational
Lopinavir	Antiviral	HIV-1	ssRNA-RT				*	*	*	*	*	Viral protease	HIV protease inhibitor	CID:92727; DB01601; NCT01772940	Retroviridae	Human immunodeficiency virus 1		Acquired immune deficiency syndrome	33	DB01601	92727	KJHKTHWMRKYKJE-SUGCFTRWSA-N	Approved
Lopinavir	Antiviral	HIV-2	ssRNA-RT					*	*	*		Viral protease	HIV protease inhibitor	CID:92727; DB01601; NCT02150993	Retroviridae	Human immunodeficiency virus 2		Acquired immune deficiency syndrome	33	DB01601	92727	KJHKTHWMRKYKJE-SUGCFTRWSA-N	Approved
Lopinavir	Antiviral	HMPV	(-)ssRNA	*								Unknown	HIV protease inhibitor	doi: 10.3389/fimmu.2019.02186	Pneumoviridae	Human metapneumovirus		Lower respiratory infection in young children	24	DB01601	92727	KJHKTHWMRKYKJE-SUGCFTRWSA-N	Approved
Lopinavir	Antiviral	MERS-CoV	(+)ssRNA					*	*			Viral protease	HIV protease inhibitor	NCT02845843	Coronaviridae	Middle East respiratory syndrome-related coronavirus		Middle East respiratory syndrome	8	DB01601	92727	KJHKTHWMRKYKJE-SUGCFTRWSA-N	Approved
Lopinavir	Antiviral	SARS-CoV-2	(+)ssRNA	*								Viral protease	HIV protease inhibitor	PMID: 32251767	Coronaviridae	Severe acute respiratory syndrome-related coronavirus	Severe acute respiratory syndrome-related coronavirus 2	COVID-19	8	DB01601	92727	KJHKTHWMRKYKJE-SUGCFTRWSA-N	Approved
Lopinavir	Antiviral	ZIKV	(+)ssRNA			*						Viral protease	HIV protease inhibitor	PMID:28712942	Flaviviridae	Zika virus		Zika virus disease	2	DB01601	92727	KJHKTHWMRKYKJE-SUGCFTRWSA-N	Approved
Lovastatin	Lipid-Lowering	CVB-3	(+)ssRNA	*								Human HMGCR	HMG-CoA reductase inhibitor	PMID: 24316867	Picornaviridae	Enterovirus B	Coxsackievirus B3	Fever; headache; sore throat; gastroenteritis; pericarditis; myocarditis	9	DB00227	53232	PCZOHLXUXFIOCF-BXMDZJJMSA-N	Approved
Lovastatin	Lipid-Lowering	DENV-2	(+)ssRNA	*		*						Human HMGCR	HMG-CoA reductase inhibitor	PMID:24586275	Flaviviridae	Dengue virus	Dengue virus 2	Dengue fever	2	DB00227	53232	PCZOHLXUXFIOCF-BXMDZJJMSA-N	Approved
Lovastatin	Lipid-Lowering	EBOV	(-)ssRNA	*								Human HMGCR	HMG-CoA reductase inhibitor	PMID:29717011	Filoviridae	Zaire ebolavirus	Ebola virus	Ebola hemorrhagic fever	3	DB00227	53232	PCZOHLXUXFIOCF-BXMDZJJMSA-N	Approved
Lovastatin	Lipid-Lowering	HPIV-1	(-)ssRNA	*								Human HMGCR	HMG-CoA reductase inhibitor	PMID:27915128	Paramyxoviridae	Human respirovirus 1		Upper respiratory tract infections	4	DB00227	53232	PCZOHLXUXFIOCF-BXMDZJJMSA-N	Approved
Lovastatin	Lipid-Lowering	RoV-SA11	dsRNA	*								Human HMGCR	HMG-CoA reductase inhibitor	PMID: 19030953	Reoviridae	Rotavirus A	Simian rotavirus A	Diarrheal disease	0	DB00227	53232	PCZOHLXUXFIOCF-BXMDZJJMSA-N	Approved
Lovastatin	Lipid-Lowering	RSV	(-)ssRNA	*		*						Human HMGCR	HMG-CoA reductase inhibitor	PMID:11257039	Pneumoviridae	Human orthopneumovirus		Lower respiratory tract infections	24	DB00227	53232	PCZOHLXUXFIOCF-BXMDZJJMSA-N	Approved
Lovastatin	Lipid-Lowering	ZIKV	(+)ssRNA	*								Human HMGCR	HMG-CoA reductase inhibitor	PMID:31391514	Flaviviridae	Zika virus		Zika virus disease	2	DB00227	53232	PCZOHLXUXFIOCF-BXMDZJJMSA-N	Approved
Luteolin	Anticancer	CHIKV	(+)ssRNA	*								Unknown	Unknown	PMID: 26003593	Togaviridae	Chikungunya virus		Chikungunya fever	6	DB15584	5280445	IQPNAANSBPBGFQ-UHFFFAOYSA-N	Experimental
Luteolin	Anticancer	CV-A16	(+)ssRNA	*								Unknown	Unknown	PMID: 25036464	Picornaviridae	Enterovirus A	Coxsackievirus A16	Hand, foot, and mouth disease	9	DB15584	5280445	IQPNAANSBPBGFQ-UHFFFAOYSA-N	Experimental
Luteolin	Anticancer	DENV-2	(+)ssRNA	*								Unknown	Unknown	PMID: 29665375	Flaviviridae	Dengue virus	Dengue virus 2	Dengue fever	2	DB15584	5280445	IQPNAANSBPBGFQ-UHFFFAOYSA-N	Experimental
Luteolin	Anticancer	EBV	dsDNA	*								Human transcription factor	Unknown	PMID: 27185626	Herpesviridae	Human gammaherpesvirus 4		Infectious mononucleosis	12	DB15584	5280445	IQPNAANSBPBGFQ-UHFFFAOYSA-N	Experimental
Luteolin	Anticancer	EV-A71	(+)ssRNA	*								Viral protease	Unknown	PMID: 26870944; PMID: 25036464	Picornaviridae	Enterovirus A	Enterovirus A71	Acute flaccid myelitis (polio-like disorder); Gastroenteritis; Hand, foot, and mouth disease	9	DB15584	5280445	IQPNAANSBPBGFQ-UHFFFAOYSA-N	Experimental
Luteolin	Anticancer	FLUAV	(-)ssRNA	*								Human COPI	Unknown	PMID: 30758716	Orthomyxoviridae	Influenza A virus		Influenza	34	DB15584	5280445	IQPNAANSBPBGFQ-UHFFFAOYSA-N	Experimental
Luteolin	Anticancer	HBV	dsDNA-RT	*								Unknown	Unknown	PMID: 29270164	Hepadnaviridae	Hepatitis B virus		Hepatitis B	35	DB15584	5280445	IQPNAANSBPBGFQ-UHFFFAOYSA-N	Experimental
Luteolin	Anticancer	HIV-1	ssRNA-RT	*								Viral transcription factor	Unknown	PMID: 22140483	Retroviridae	Human immunodeficiency virus 1		Acquired immune deficiency syndrome	33	DB15584	5280445	IQPNAANSBPBGFQ-UHFFFAOYSA-N	Experimental
Luteolin	Anticancer	JEV	(+)ssRNA	*								Unknown	Unknown	PMID: 27126774	Flaviviridae	Japanese encephalitis virus		Japanese encephalitis	2	DB15584	5280445	IQPNAANSBPBGFQ-UHFFFAOYSA-N	Experimental
Luteolin	Anticancer	SARS-CoV	(+)ssRNA	*								Unknown	Unknown	PMID: 15452254	Coronaviridae	Severe acute respiratory syndrome-related coronavirus		Severe acute respiratory syndrome	8	DB15584	5280445	IQPNAANSBPBGFQ-UHFFFAOYSA-N	Experimental
Luteolin	Anticancer	TBEV	(+)ssRNA	*								Unknown	Unknown	PMID: 29537738	Flaviviridae	Tick-borne encephalitis virus		Tick-borne encephalitis	2	DB15584	5280445	IQPNAANSBPBGFQ-UHFFFAOYSA-N	Experimental
Manidipine	Antihypertensive	CMV	dsDNA	*								Human ion channel	Calcium channel blocker	PMID:29274844	Herpesviridae	Human betaherpesvirus 5		Mononucleosis-like illness	12	DB09238	4008	ANEBWFXPVPTEET-UHFFFAOYSA-N	Approved
Manidipine	Antihypertensive	DENV-2	(+)ssRNA	*								Human ion channel	Calcium channel blocker	PMID:28814523	Flaviviridae	Dengue virus	Dengue virus 2	Dengue fever	2	DB09238	4008	ANEBWFXPVPTEET-UHFFFAOYSA-N	Approved
Manidipine	Antihypertensive	JEV	(+)ssRNA	*		*						Human ion channel	Calcium channel blocker	PMID:28814523	Flaviviridae	Japanese encephalitis virus		Japanese encephalitis	2	DB09238	4008	ANEBWFXPVPTEET-UHFFFAOYSA-N	Approved
Manidipine	Antihypertensive	WNV	(+)ssRNA	*								Human ion channel	Calcium channel blocker	PMID:28814523	Flaviviridae	West Nile virus		West Nile fever	2	DB09238	4008	ANEBWFXPVPTEET-UHFFFAOYSA-N	Approved
Manidipine	Antihypertensive	ZIKV	(+)ssRNA	*								Human ion channel	Calcium channel blocker	PMID:28814523	Flaviviridae	Zika virus		Zika virus disease	2	DB09238	4008	ANEBWFXPVPTEET-UHFFFAOYSA-N	Approved
Maraviroc	Antiviral	HIV-1	ssRNA-RT							*		Human CCR5	Prevent viral entry	DrugBank ID: DB04835	Retroviridae	Human immunodeficiency virus 1		Acquired immune deficiency syndrome	33	DB04835	3002977	GSNHKUDZZFZSJB-HLMSNRGBSA-N	Approved
Maraviroc	Antiviral	SARS-CoV-2	(+)ssRNA	*								Human CCR5	Prevent viral entry	PMID: 32817953	Coronaviridae	Severe acute respiratory syndrome-related coronavirus	Severe acute respiratory syndrome-related coronavirus 2	COVID-19	8	DB04835	3002977	GSNHKUDZZFZSJB-HLMSNRGBSA-N	Approved
Mefloquine	Antimalarial	JCV	dsDNA	*								Unknown	N/A	PMID: 19258267	Polyomaviridae	Human polyomavirus 2		Progressive multifocal leukoencephalopathy	-1	DB00358	40692	XEEQGYMUWCZPDN-UHFFFAOYSA-N	Approved
Mefloquine	Antimalarial	MERS-CoV	(+)ssRNA	*								Unknown	N/A	PMID: 24841273	Coronaviridae	Middle East respiratory syndrome-related coronavirus		Middle East respiratory syndrome	8	DB00358	40692	XEEQGYMUWCZPDN-UHFFFAOYSA-N	Approved
Mefloquine	Antimalarial	SARS-CoV	(+)ssRNA	*								Unknown	N/A	PMID: 24841273	Coronaviridae	Severe acute respiratory syndrome-related coronavirus		Severe acute respiratory syndrome	8	DB00358	40692	XEEQGYMUWCZPDN-UHFFFAOYSA-N	Approved
Mefloquine	Antimalarial	SARS-CoV-2	(+)ssRNA	*								Unknown	N/A	PMID: 32149769	Coronaviridae	Severe acute respiratory syndrome-related coronavirus	Severe acute respiratory syndrome-related coronavirus 2	COVID-19	8	DB00358	40692	XEEQGYMUWCZPDN-UHFFFAOYSA-N	Approved
Mefloquine	Antimalarial	ZIKV	(+)ssRNA	*								Unknown	N/A	PMID: 27889529	Flaviviridae	Zika virus		Zika virus disease	2	DB00358	40692	XEEQGYMUWCZPDN-UHFFFAOYSA-N	Approved
Memantine	Treatment of Alzheimer's Disease	FLUAV	(-)ssRNA	*								Human ion channel	N-methyl-D-aspartate glutamate receptor antagonist	PMID:9588841	Orthomyxoviridae	Influenza A virus		Influenza	34	DB01043	4054	BUGYDGFZZOZRHP-UHFFFAOYSA-N	Approved
Memantine	Treatment of Alzheimer's Disease	HCoV-OC43	(+)ssRNA	*		*						Human ion channel	N-methyl-D-aspartate glutamate receptor antagonist	PMID:24227863	Coronaviridae	Betacoronavirus 1	Human coronavirus OC43	Common cold	8	DB01043	4054	BUGYDGFZZOZRHP-UHFFFAOYSA-N	Approved
Memantine	Treatment of Alzheimer's Disease	HIV-1	ssRNA-RT	*				*				Human ion channel	N-methyl-D-aspartate glutamate receptor antagonist	PMID:1707644; NCT00000867	Retroviridae	Human immunodeficiency virus 1		Acquired immune deficiency syndrome	33	DB01043	4054	BUGYDGFZZOZRHP-UHFFFAOYSA-N	Approved
Memantine	Treatment of Alzheimer's Disease	SARS-CoV-2	(+)ssRNA	*								Human ion channel	N-methyl-D-aspartate glutamate receptor antagonist	PMID: 34696509	Coronaviridae	Severe acute respiratory syndrome-related coronavirus	Severe acute respiratory syndrome-related coronavirus 2	COVID-19	8	DB01043	4054	BUGYDGFZZOZRHP-UHFFFAOYSA-N	Approved
Memantine	Treatment of Alzheimer's Disease	ZIKV	(+)ssRNA	*		*						Human ion channel	N-methyl-D-aspartate glutamate receptor antagonist	PMID:28442607	Flaviviridae	Zika virus		Zika virus disease	2	DB01043	4054	BUGYDGFZZOZRHP-UHFFFAOYSA-N	Approved
Merimepodib	Antiviral	CHIKV	(+)ssRNA	*								Human IMPDH	IMPDH inhibitor	PMID: 29126899	Togaviridae	Chikungunya virus		Chikungunya fever	6	DB04862	153241	JBPUGFODGPKTDW-SFHVURJKSA-N	Investigational
Merimepodib	Antiviral	CMV	dsDNA	*								Human IMPDH	IMPDH inhibitor	PMID: 10722482	Herpesviridae	Human betaherpesvirus 5		Mononucleosis-like illness	12	DB04862	153241	JBPUGFODGPKTDW-SFHVURJKSA-N	Investigational
Merimepodib	Antiviral	EBOV	(-)ssRNA	*								Human IMPDH	IMPDH inhibitor	PMID: 29126899	Filoviridae	Zaire ebolavirus	Ebola virus	Ebola hemorrhagic fever	3	DB04862	153241	JBPUGFODGPKTDW-SFHVURJKSA-N	Investigational
Merimepodib	Antiviral	EMCV	(+)ssRNA	*								Human IMPDH	IMPDH inhibitor	PMID: 10722482	Picornaviridae	Cardiovirus A		Encephalomyocarditis	9	DB04862	153241	JBPUGFODGPKTDW-SFHVURJKSA-N	Investigational
Merimepodib	Antiviral	HBV	dsDNA-RT	*								Human IMPDH	IMPDH inhibitor	PMID: 10722482	Hepadnaviridae	Hepatitis B virus		Hepatitis B	35	DB04862	153241	JBPUGFODGPKTDW-SFHVURJKSA-N	Investigational
Merimepodib	Antiviral	HCV	(+)ssRNA					*				Human IMPDH	IMPDH inhibitor	PMID: 17629590	Flaviviridae	Hepacivirus C		Hepatitis C	2	DB04862	153241	JBPUGFODGPKTDW-SFHVURJKSA-N	Investigational
Merimepodib	Antiviral	HPIV-3	(-)ssRNA	*								Human IMPDH	IMPDH inhibitor	PMID: 10722482	Paramyxoviridae	Human respirovirus 3		Bronchiolitis, Bronchitis, Pneumonia	4	DB04862	153241	JBPUGFODGPKTDW-SFHVURJKSA-N	Investigational
Merimepodib	Antiviral	HSV-1	dsDNA	*								Human IMPDH	IMPDH inhibitor	PMID: 10722482	Herpesviridae	Human alphaherpesvirus 1		Cold sores	12	DB04862	153241	JBPUGFODGPKTDW-SFHVURJKSA-N	Investigational
Merimepodib	Antiviral	JUNV	(-)ssRNA	*								Human IMPDH	IMPDH inhibitor	PMID: 29126899	Arenaviridae	Argentinian mammarenavirus		Argentine hemorrhagic fever	0	DB04862	153241	JBPUGFODGPKTDW-SFHVURJKSA-N	Investigational
Merimepodib	Antiviral	LASV	(-)ssRNA	*								Human IMPDH	IMPDH inhibitor	PMID: 29126899	Arenaviridae	Lassa mammarenavirus		Lassa hemorrhagic fever	0	DB04862	153241	JBPUGFODGPKTDW-SFHVURJKSA-N	Investigational
Merimepodib	Antiviral	RSV	(-)ssRNA	*								Human IMPDH	IMPDH inhibitor	PMID: 10722482	Pneumoviridae	Human orthopneumovirus		Lower respiratory tract infections	24	DB04862	153241	JBPUGFODGPKTDW-SFHVURJKSA-N	Investigational
Merimepodib	Antiviral	VEEV	(+)ssRNA	*								Human IMPDH	IMPDH inhibitor	PMID: 10722482	Togaviridae	Venezuelan equine encephalitis virus		No disease in human; Encephalitis in equines	6	DB04862	153241	JBPUGFODGPKTDW-SFHVURJKSA-N	Investigational
Merimepodib	Antiviral	ZIKV	(+)ssRNA	*								Human IMPDH	IMPDH inhibitor	PMID: 29126899	Flaviviridae	Zika virus		Zika virus disease	2	DB04862	153241	JBPUGFODGPKTDW-SFHVURJKSA-N	Investigational
Metformin	Treatment of Type 2 Diabetes Mellitus	CVB-3	(+)ssRNA	*								Human PTK	AMPK activator	PMID:24403577	Picornaviridae	Enterovirus B	Coxsackievirus B3	Fever; headache; sore throat; gastroenteritis; pericarditis; myocarditis	9	DB00331	4091	XZWYZXLIPXDOLR-UHFFFAOYSA-N	Approved
Metformin	Treatment of Type 2 Diabetes Mellitus	DENV-2	(+)ssRNA	*								Human PTK	AMPK activator	PMID:28384260	Flaviviridae	Dengue virus	Dengue virus 2	Dengue fever	2	DB00331	4091	XZWYZXLIPXDOLR-UHFFFAOYSA-N	Approved
Metformin	Treatment of Type 2 Diabetes Mellitus	DENV-4	(+)ssRNA	*								Human PTK	AMPK activator	PMID:28384260	Flaviviridae	Dengue virus	Dengue virus 4	Dengue fever	2	DB00331	4091	XZWYZXLIPXDOLR-UHFFFAOYSA-N	Approved
Metformin	Treatment of Type 2 Diabetes Mellitus	FLUAV	(-)ssRNA	*		*						Human PTK	AMPK activator	PMID:23831494	Orthomyxoviridae	Influenza A virus		Influenza	34	DB00331	4091	XZWYZXLIPXDOLR-UHFFFAOYSA-N	Approved
Metformin	Treatment of Type 2 Diabetes Mellitus	HBV	dsDNA-RT	*								Human PTK	AMPK activator	PMID:24164660	Hepadnaviridae	Hepatitis B virus		Hepatitis B	35	DB00331	4091	XZWYZXLIPXDOLR-UHFFFAOYSA-N	Approved
Metformin	Treatment of Type 2 Diabetes Mellitus	KSHV	dsDNA	*								Human PTK	AMPK activator	PMID:27147746	Herpesviridae	Human gammaherpesvirus 8		Kaposi's sarcoma	12	DB00331	4091	XZWYZXLIPXDOLR-UHFFFAOYSA-N	Approved
Methotrexate	Antiarthritic; Anticancer	SARS-CoV-2	(+)ssRNA					*				Human DHFR	Nucleotide synthesis inhibitior	NCT04352465	Coronaviridae	Severe acute respiratory syndrome-related coronavirus	Severe acute respiratory syndrome-related coronavirus 2	COVID-19	8	DB00563	126941	FBOZXECLQNJBKD-ZDUSSCGKSA-N	Approved
Methotrexate	Antiarthritic; Anticancer	ZIKV	(+)ssRNA		*							Human DHFR	Nucleotide synthesis inhibitior	PMID: 30974762	Flaviviridae	Zika virus		Zika virus disease	2	DB00563	126941	FBOZXECLQNJBKD-ZDUSSCGKSA-N	Approved
Minocycline	Antibiotic	DENV-1	(+)ssRNA	*								Human MIF	Inhibition of autophagy	PMID:29752950	Flaviviridae	Dengue virus	Dengue virus 1	Dengue fever	2	DB01017	54675783	DYKFCLLONBREIL-KVUCHLLUSA-N	Approved
Minocycline	Antibiotic	DENV-2	(+)ssRNA	*		*						Human MIF	Inhibition of autophagy	PMID:29752950	Flaviviridae	Dengue virus	Dengue virus 2	Dengue fever	2	DB01017	54675783	DYKFCLLONBREIL-KVUCHLLUSA-N	Approved
Minocycline	Antibiotic	DENV-3	(+)ssRNA	*								Human MIF	Inhibition of autophagy	PMID:29752950	Flaviviridae	Dengue virus	Dengue virus 3	Dengue fever	2	DB01017	54675783	DYKFCLLONBREIL-KVUCHLLUSA-N	Approved
Minocycline	Antibiotic	DENV-4	(+)ssRNA	*								Human MIF	Inhibition of autophagy	PMID:29752950	Flaviviridae	Dengue virus	Dengue virus 4	Dengue fever	2	DB01017	54675783	DYKFCLLONBREIL-KVUCHLLUSA-N	Approved
Minocycline	Antibiotic	HCV	(+)ssRNA	*								Unknown	Bacterial protein synthesis inhibitor by binding with the 30S ribosomal subunit.	doi: 10.3389/fimmu.2019.02186	Flaviviridae	Hepacivirus C		Hepatitis C	2	DB01017	54675783	DYKFCLLONBREIL-KVUCHLLUSA-N	Approved
Minocycline	Antibiotic	HIV-1	ssRNA-RT	*		*						Unknown	Bacterial protein synthesis inhibitor by binding with the 30S ribosomal subunit.	PMID:24409837	Retroviridae	Human immunodeficiency virus 1		Acquired immune deficiency syndrome	33	DB01017	54675783	DYKFCLLONBREIL-KVUCHLLUSA-N	Approved
Minocycline	Antibiotic	RVFV	(-)ssRNA	*								Unknown	Bacterial protein synthesis inhibitor by binding with the 30S ribosomal subunit.	PMID:29698664	Phenuiviridae	Rift Valley fever phlebovirus		Rift Valley fever	23	DB01017	54675783	DYKFCLLONBREIL-KVUCHLLUSA-N	Approved
Minocycline	Antibiotic	WNV	(+)ssRNA	*		*						Human (multiple)	Bacterial protein synthesis inhibitor by binding with the 30S ribosomal subunit.	PMID:28878079	Flaviviridae	West Nile virus		West Nile fever	2	DB01017	54675783	DYKFCLLONBREIL-KVUCHLLUSA-N	Approved
Mitoxantrone	Anticancer	DENV-2	(+)ssRNA	*								Human topoisomerase	Topoisomerase II inhibitor	PMID:30791609	Flaviviridae	Dengue virus	Dengue virus 2	Dengue fever	2	DB01204	4212	KKZJGLLVHKMTCM-UHFFFAOYSA-N	Approved
Mitoxantrone	Anticancer	HCV	(+)ssRNA	*								Human topoisomerase	Topoisomerase II inhibitor	PMID:30791609	Flaviviridae	Hepacivirus C		Hepatitis C	2	DB01204	4212	KKZJGLLVHKMTCM-UHFFFAOYSA-N	Approved
Mitoxantrone	Anticancer	HSV-1	dsDNA	*								Human topoisomerase	Topoisomerase II inhibitor	PMID:30791609	Herpesviridae	Human alphaherpesvirus 1		Cold sores	12	DB01204	4212	KKZJGLLVHKMTCM-UHFFFAOYSA-N	Approved
Mitoxantrone	Anticancer	KSHV	dsDNA					*				Human topoisomerase	Topoisomerase II inhibitor	NCT00002259	Herpesviridae	Human gammaherpesvirus 8		Kaposi's sarcoma	12	DB01204	4212	KKZJGLLVHKMTCM-UHFFFAOYSA-N	Approved
Mitoxantrone	Anticancer	RRV	(+)ssRNA	*								Human topoisomerase	Topoisomerase II inhibitor	PMID:30791609	Togaviridae	Ross River virus		Influenza-like illness and polyarthritis	6	DB01204	4212	KKZJGLLVHKMTCM-UHFFFAOYSA-N	Approved
Mitoxantrone	Anticancer	SINV	(+)ssRNA	*								Human topoisomerase	Topoisomerase II inhibitor	PMID:30791609	Togaviridae	Sindbis virus		Rash and arthritis	6	DB01204	4212	KKZJGLLVHKMTCM-UHFFFAOYSA-N	Approved
Mitoxantrone	Anticancer	YFV	(+)ssRNA	*								Human topoisomerase	Topoisomerase II inhibitor	PMID:30791609	Flaviviridae	Yellow fever virus		Yellow fever	2	DB01204	4212	KKZJGLLVHKMTCM-UHFFFAOYSA-N	Approved
Mitoxantrone	Anticancer	ZIKV	(+)ssRNA	*		*						Human topoisomerase	Topoisomerase II inhibitor	PMID:30791609	Flaviviridae	Zika virus		Zika virus disease	2	DB01204	4212	KKZJGLLVHKMTCM-UHFFFAOYSA-N	Approved
Molnupiravir	Antiviral	FLUAV	(-)ssRNA			*						Viral RNA pol	Nucleoside analog	PMID: 31645453	Orthomyxoviridae	Influenza A virus		Influenza	34	DB15661	145996610	HTNPEHXGEKVIHG-QCNRFFRDSA-N	Investigational
Molnupiravir	Antiviral	FLUBV	(-)ssRNA			*						Viral RNA pol	Nucleoside analog	PMID: 31645453	Orthomyxoviridae	Influenza B virus		Influenza	34	DB15661	145996610	HTNPEHXGEKVIHG-QCNRFFRDSA-N	Investigational
Molnupiravir	Antiviral	MERS-CoV	(+)ssRNA			*						Viral RNA pol	Nucleoside analog	PMID: 32253226	Coronaviridae	Middle East respiratory syndrome-related coronavirus		Middle East respiratory syndrome	8	DB15661	145996610	HTNPEHXGEKVIHG-QCNRFFRDSA-N	Investigational
Molnupiravir	Antiviral	SARS-CoV	(+)ssRNA			*						Viral RNA pol	Nucleoside analog	PMID: 32253226	Coronaviridae	Severe acute respiratory syndrome-related coronavirus		Severe acute respiratory syndrome	8	DB15661	145996610	HTNPEHXGEKVIHG-QCNRFFRDSA-N	Investigational
Molnupiravir	Antiviral	SARS-CoV-2	(+)ssRNA					*				Viral RNA pol	Nucleoside analog	NCT04405570	Coronaviridae	Severe acute respiratory syndrome-related coronavirus	Severe acute respiratory syndrome-related coronavirus 2	COVID-19	8	DB15661	145996610	HTNPEHXGEKVIHG-QCNRFFRDSA-N	Investigational
Monensin	Antibiotic	CMV	dsDNA	*								Unknown	N/A	PMID: 23571549	Herpesviridae	Human betaherpesvirus 5		Mononucleosis-like illness	12	DB11430	441145	GAOZTHIDHYLHMS-KEOBGNEYSA-N	Approved
Monensin	Antibiotic	FLUAV	(-)ssRNA	*		*						Unknown	N/A	PMID: 30761132	Orthomyxoviridae	Influenza A virus		Influenza	34	DB11430	441145	GAOZTHIDHYLHMS-KEOBGNEYSA-N	Approved
Monensin	Antibiotic	HCoV-NL63	(+)ssRNA	*								Unknown	N/A	PMID:30918074	Coronaviridae	Human coronavirus NL63		Respiratory tract infection	8	DB11430	441145	GAOZTHIDHYLHMS-KEOBGNEYSA-N	Approved
Monensin	Antibiotic	HCoV-OC43	(+)ssRNA	*								Unknown	N/A	PMID:30918074	Coronaviridae	Betacoronavirus 1	Human coronavirus OC43	Common cold	8	DB11430	441145	GAOZTHIDHYLHMS-KEOBGNEYSA-N	Approved
Monensin	Antibiotic	HMPV	(-)ssRNA	*								Unknown	N/A	PMID: 19036821	Pneumoviridae	Human metapneumovirus		Lower respiratory infection in young children	24	DB11430	441145	GAOZTHIDHYLHMS-KEOBGNEYSA-N	Approved
Monensin	Antibiotic	HSV-1	dsDNA	*								Unknown	N/A	PMID: 20097166	Herpesviridae	Human alphaherpesvirus 1		Cold sores	12	DB11430	441145	GAOZTHIDHYLHMS-KEOBGNEYSA-N	Approved
Monensin	Antibiotic	MERS-CoV	(+)ssRNA	*								Unknown	N/A	PMID:30918074	Coronaviridae	Middle East respiratory syndrome-related coronavirus		Middle East respiratory syndrome	8	DB11430	441145	GAOZTHIDHYLHMS-KEOBGNEYSA-N	Approved
Monensin	Antibiotic	RSV	(-)ssRNA	*								Unknown	N/A	PMID: 30095982	Pneumoviridae	Human orthopneumovirus		Lower respiratory tract infections	24	DB11430	441145	GAOZTHIDHYLHMS-KEOBGNEYSA-N	Approved
Monensin	Antibiotic	RVFV	(-)ssRNA	*								Unknown	N/A	PMID: 21994655	Phenuiviridae	Rift Valley fever phlebovirus		Rift Valley fever	23	DB11430	441145	GAOZTHIDHYLHMS-KEOBGNEYSA-N	Approved
Monensin	Antibiotic	VSV	(-)ssRNA	*								Unknown	N/A	PMID: 6309867	Rhabdoviridae	Indiana vesiculovirus		Vesicular stomatitis	11	DB11430	441145	GAOZTHIDHYLHMS-KEOBGNEYSA-N	Approved
Mycophenolic acid	Immunosuppressant	BKV	dsDNA								*	Human IMPDH	Inosine monophosphate dehydrogenase inhibitor	NCT01624948	Polyomaviridae	Human polyomavirus 1		Nephropathy and hemorrhagic cystitis	-1	DB01024	446541	HPNSFSBZBAHARI-RUDMXATFSA-N	Approved
Mycophenolic acid	Immunosuppressant	CHIKV	(+)ssRNA	*								Human IMPDH	Inosine monophosphate dehydrogenase inhibitor	PMID:21070810	Togaviridae	Chikungunya virus		Chikungunya fever	6	DB01024	446541	HPNSFSBZBAHARI-RUDMXATFSA-N	Approved
Mycophenolic acid	Immunosuppressant	DENV-2	(+)ssRNA	*								Human IMPDH	Inosine monophosphate dehydrogenase inhibitor	PMID:12504563	Flaviviridae	Dengue virus	Dengue virus 2	Dengue fever	2	DB01024	446541	HPNSFSBZBAHARI-RUDMXATFSA-N	Approved
Mycophenolic acid	Immunosuppressant	FLUAV	(-)ssRNA	*								Human IMPDH	Inhibition of Viral Genome Replication	PMID:31941776	Orthomyxoviridae	Influenza A virus		Influenza	34	DB01024	446541	HPNSFSBZBAHARI-RUDMXATFSA-N	Approved
Mycophenolic acid	Immunosuppressant	HCoV-NL63	(+)ssRNA	*								Human IMPDH	Inosine monophosphate dehydrogenase inhibitor	PMID:30918074	Coronaviridae	Human coronavirus NL63		Respiratory tract infection	8	DB01024	446541	HPNSFSBZBAHARI-RUDMXATFSA-N	Approved
Mycophenolic acid	Immunosuppressant	HCoV-OC43	(+)ssRNA	*								Human IMPDH	Inosine monophosphate dehydrogenase inhibitor	PMID:30918074	Coronaviridae	Betacoronavirus 1	Human coronavirus OC43	Common cold	8	DB01024	446541	HPNSFSBZBAHARI-RUDMXATFSA-N	Approved
Mycophenolic acid	Immunosuppressant	HCV	(+)ssRNA	*								Human IMPDH	Inosine monophosphate dehydrogenase inhibitor	PMID:30211024	Flaviviridae	Hepacivirus C		Hepatitis C	2	DB01024	446541	HPNSFSBZBAHARI-RUDMXATFSA-N	Approved
Mycophenolic acid	Immunosuppressant	JUNV	(-)ssRNA	*								Human IMPDH	Inosine monophosphate dehydrogenase inhibitor	PMID:31302150	Arenaviridae	Argentinian mammarenavirus		Argentine hemorrhagic fever	0	DB01024	446541	HPNSFSBZBAHARI-RUDMXATFSA-N	Approved
Mycophenolic acid	Immunosuppressant	LASV	(-)ssRNA	*								Human IMPDH	Inosine monophosphate dehydrogenase inhibitor	PMID:31302150	Arenaviridae	Lassa mammarenavirus		Lassa hemorrhagic fever	0	DB01024	446541	HPNSFSBZBAHARI-RUDMXATFSA-N	Approved
Mycophenolic acid	Immunosuppressant	LCMV	(-)ssRNA	*								Human IMPDH	Inosine monophosphate dehydrogenase inhibitor	PMID:31302150	Arenaviridae	Lymphocytic choriomeningitis mammarenavirus		Lymphocytic choriomeningitis	0	DB01024	446541	HPNSFSBZBAHARI-RUDMXATFSA-N	Approved
Mycophenolic acid	Immunosuppressant	LUJV	(-)ssRNA	*								Human IMPDH	Inosine monophosphate dehydrogenase inhibitor	PMID: 34203149	Arenaviridae	Lujo mammarenavirus		Lassa fever-like illness	0	DB01024	446541	HPNSFSBZBAHARI-RUDMXATFSA-N	Approved
Mycophenolic acid	Immunosuppressant	MERS-CoV	(+)ssRNA	*								Human IMPDH	Inosine monophosphate dehydrogenase inhibitor	PMID:30918074	Coronaviridae	Middle East respiratory syndrome-related coronavirus		Middle East respiratory syndrome	8	DB01024	446541	HPNSFSBZBAHARI-RUDMXATFSA-N	Approved
Mycophenolic acid	Immunosuppressant	NoV	(+)ssRNA	*								Human IMPDH	Inosine monophosphate dehydrogenase inhibitor	PMID:28807916	Caliciviridae	Norwalk virus		Gastroenteritis	7	DB01024	446541	HPNSFSBZBAHARI-RUDMXATFSA-N	Approved
Mycophenolic acid	Immunosuppressant	RRV	(+)ssRNA	*								Human IMPDH	Inosine monophosphate dehydrogenase inhibitor	PMID:29698664	Togaviridae	Ross River virus		Influenza-like illness and polyarthritis	6	DB01024	446541	HPNSFSBZBAHARI-RUDMXATFSA-N	Approved
Mycophenolic acid	Immunosuppressant	RSV	(-)ssRNA	*								Human IMPDH	Inosine monophosphate dehydrogenase inhibitor	PMID:28775087	Pneumoviridae	Human orthopneumovirus		Lower respiratory tract infections	24	DB01024	446541	HPNSFSBZBAHARI-RUDMXATFSA-N	Approved
Mycophenolic acid	Immunosuppressant	RuV	(+)ssRNA	*	*							Human IMPDH	Inosine monophosphate dehydrogenase inhibitor	PMID:27468950	Matonaviridae	Rubivirus rubellae		Rubella	6	DB01024	446541	HPNSFSBZBAHARI-RUDMXATFSA-N	Approved
Mycophenolic acid	Immunosuppressant	SARS-CoV-2	(+)ssRNA	*								Human IMPDH	Inosine monophosphate dehydrogenase inhibitor	PMID: 32579258	Coronaviridae	Severe acute respiratory syndrome-related coronavirus	Severe acute respiratory syndrome-related coronavirus 2	COVID-19	8	DB01024	446541	HPNSFSBZBAHARI-RUDMXATFSA-N	Approved
Mycophenolic acid	Immunosuppressant	ZIKV	(+)ssRNA	*								Human IMPDH	Inosine monophosphate dehydrogenase inhibitor	PMID:27476412	Flaviviridae	Zika virus		Zika virus disease	2	DB01024	446541	HPNSFSBZBAHARI-RUDMXATFSA-N	Approved
N4-Hydroxycytidine	Antiviral	CHIKV	(+)ssRNA	*								Viral RNA pol	Ribonucleoside analog	PMID: 28137799	Togaviridae	Chikungunya virus		Chikungunya fever	6	DB15660	197020	XCUAIINAJCDIPM-XVFCMESISA-N	Experimental
N4-Hydroxycytidine	Antiviral	EBOV	(-)ssRNA			*						Viral RNA pol	Ribonucleoside analog	PMID: 26633464	Filoviridae	Zaire ebolavirus	Ebola virus	Ebola hemorrhagic fever	3	DB15660	197020	XCUAIINAJCDIPM-XVFCMESISA-N	Experimental
N4-Hydroxycytidine	Antiviral	HCoV-NL63	(+)ssRNA	*								Viral RNA pol	Ribonucleoside analog	PMID: 16723558	Coronaviridae	Human coronavirus NL63		Respiratory tract infection	8	DB15660	197020	XCUAIINAJCDIPM-XVFCMESISA-N	Experimental
N4-Hydroxycytidine	Antiviral	MERS-CoV	(+)ssRNA	*								Viral RNA pol	Ribonucleoside analog	PMID: 32253226	Coronaviridae	Middle East respiratory syndrome-related coronavirus		Middle East respiratory syndrome	8	DB15660	197020	XCUAIINAJCDIPM-XVFCMESISA-N	Experimental
N4-Hydroxycytidine	Antiviral	NoV	(+)ssRNA	*								Viral RNA pol	Ribonucleoside analog	PMID: 22910194	Caliciviridae	Norwalk virus		Gastroenteritis	7	DB15660	197020	XCUAIINAJCDIPM-XVFCMESISA-N	Experimental
N4-Hydroxycytidine	Antiviral	SARS-CoV	(+)ssRNA	*								Viral RNA pol	Ribonucleoside analog	PMID: 32253226	Coronaviridae	Severe acute respiratory syndrome-related coronavirus		Severe acute respiratory syndrome	8	DB15660	197020	XCUAIINAJCDIPM-XVFCMESISA-N	Experimental
N4-Hydroxycytidine	Antiviral	SARS-CoV-2	(+)ssRNA	*								Viral RNA pol	Ribonucleoside analog	PMID: 32253226	Coronaviridae	Severe acute respiratory syndrome-related coronavirus	Severe acute respiratory syndrome-related coronavirus 2	COVID-19	8	DB15660	197020	XCUAIINAJCDIPM-XVFCMESISA-N	Experimental
N4-Hydroxycytidine	Antiviral	VEEV	(+)ssRNA			*						Viral RNA pol	Ribonucleoside analog	PMID: 31494195	Togaviridae	Venezuelan equine encephalitis virus		No disease in human; Encephalitis in equines	6	DB15660	197020	XCUAIINAJCDIPM-XVFCMESISA-N	Experimental
Nafamostat	Anticoagulant	EBOV	(-)ssRNA	*								Human protease	Synthetic serine protease inhibitor	PMID:26346967	Filoviridae	Zaire ebolavirus	Ebola virus	Ebola hemorrhagic fever	3	DB12598	4413	MQQNFDZXWVTQEH-UHFFFAOYSA-N	Approved
Nafamostat	Anticoagulant	FLUAV	(-)ssRNA	*								Human protease	Synthetic serine protease inhibitor	PMID:1510439	Orthomyxoviridae	Influenza A virus		Influenza	34	DB12598	4413	MQQNFDZXWVTQEH-UHFFFAOYSA-N	Approved
Nafamostat	Anticoagulant	FLUBV	(-)ssRNA	*								Human protease	Synthetic serine protease inhibitor	PMID:1510439	Orthomyxoviridae	Influenza B virus		Influenza	34	DB12598	4413	MQQNFDZXWVTQEH-UHFFFAOYSA-N	Approved
Nafamostat	Anticoagulant	HCoV-229E	(+)ssRNA		*							Human protease	Synthetic serine protease inhibitor	PMID: 34541574	Coronaviridae	Human coronavirus 229E		Common cold	8	DB12598	4413	MQQNFDZXWVTQEH-UHFFFAOYSA-N	Approved
Nafamostat	Anticoagulant	HCoV-NL63	(+)ssRNA		*							Human protease	Synthetic serine protease inhibitor	PMID: 34541574	Coronaviridae	Human coronavirus NL63		Respiratory tract infection	8	DB12598	4413	MQQNFDZXWVTQEH-UHFFFAOYSA-N	Approved
Nafamostat	Anticoagulant	MERS-CoV	(+)ssRNA	*								Human protease	Synthetic serine protease inhibitor	PMID:27550352	Coronaviridae	Middle East respiratory syndrome-related coronavirus		Middle East respiratory syndrome	8	DB12598	4413	MQQNFDZXWVTQEH-UHFFFAOYSA-N	Approved
Nafamostat	Anticoagulant	SARS-CoV-2	(+)ssRNA						*			Human protease	Synthetic serine protease inhibitor	NCT04352400	Coronaviridae	Severe acute respiratory syndrome-related coronavirus	Severe acute respiratory syndrome-related coronavirus 2	COVID-19	8	DB12598	4413	MQQNFDZXWVTQEH-UHFFFAOYSA-N	Approved
Navitoclax	Anticancer	BUNV	(-)ssRNA	*								Human BCLXL	Bcl-2/Bcl-xL†inhibitor	PMID:23887633	Peribunyaviridae	Bunyamwera orthobunyavirus		Bunyamwera fever	22	DB12340	24978538	JLYAXFNOILIKPP-KXQOOQHDSA-N	Investigational
Navitoclax	Anticancer	ECHOV-6	(+)ssRNA	*								Human BCLXL	Bcl-2/Bcl-xL†inhibitor	PMID:23887633	Picornaviridae	Enterovirus B	Echovirus E6	Mild symptoms, meningitis	9	DB12340	24978538	JLYAXFNOILIKPP-KXQOOQHDSA-N	Investigational
Navitoclax	Anticancer	FLUAV	(-)ssRNA	*		*						Human BCLXL	Bcl-2/Bcl-xL†inhibitor	PMID:23887633	Orthomyxoviridae	Influenza A virus		Influenza	34	DB12340	24978538	JLYAXFNOILIKPP-KXQOOQHDSA-N	Investigational
Navitoclax	Anticancer	FLUBV	(-)ssRNA	*								Human BCLXL	Bcl-2/Bcl-xL†inhibitor	PMID:23887633	Orthomyxoviridae	Influenza B virus		Influenza	34	DB12340	24978538	JLYAXFNOILIKPP-KXQOOQHDSA-N	Investigational
Navitoclax	Anticancer	HBV	dsDNA-RT	*								Human BCLXL	Bcl-2/Bcl-xL†inhibitor	PMID:28946654	Hepadnaviridae	Hepatitis B virus		Hepatitis B	35	DB12340	24978538	JLYAXFNOILIKPP-KXQOOQHDSA-N	Investigational
Navitoclax	Anticancer	HIV-1	ssRNA-RT	*								Human BCLXL	Bcl-2/Bcl-xL†inhibitor	N.A.	Retroviridae	Human immunodeficiency virus 1		Acquired immune deficiency syndrome	33	DB12340	24978538	JLYAXFNOILIKPP-KXQOOQHDSA-N	Investigational
Navitoclax	Anticancer	HSV-1	dsDNA	*								Human BCLXL	Bcl-2/Bcl-xL†inhibitor	PMID:23887633	Herpesviridae	Human alphaherpesvirus 1		Cold sores	12	DB12340	24978538	JLYAXFNOILIKPP-KXQOOQHDSA-N	Investigational
Navitoclax	Anticancer	HSV-2	dsDNA	*								Human BCLXL	Bcl-2/Bcl-xL†inhibitor	PMID:23887633	Herpesviridae	Human alphaherpesvirus 2		Genital herpes	12	DB12340	24978538	JLYAXFNOILIKPP-KXQOOQHDSA-N	Investigational
Navitoclax	Anticancer	MERS-CoV	(+)ssRNA	*								Human BCLXL	Bcl-2/Bcl-xL†inhibitor	PMID:28946654	Coronaviridae	Middle East respiratory syndrome-related coronavirus		Middle East respiratory syndrome	8	DB12340	24978538	JLYAXFNOILIKPP-KXQOOQHDSA-N	Investigational
Navitoclax	Anticancer	MeV	(-)ssRNA	*								Human BCLXL	Bcl-2/Bcl-xL†inhibitor	PMID:23887633	Paramyxoviridae	Measles morbillivirus		Measles	33	DB12340	24978538	JLYAXFNOILIKPP-KXQOOQHDSA-N	Investigational
Navitoclax	Anticancer	SINV	(+)ssRNA	*								Human BCLXL	Bcl-2/Bcl-xL†inhibitor	PMID:23887633	Togaviridae	Sindbis virus		Rash and arthritis	6	DB12340	24978538	JLYAXFNOILIKPP-KXQOOQHDSA-N	Investigational
Navitoclax	Anticancer	ZIKV	(+)ssRNA	*								Human BCLXL	Bcl-2/Bcl-xL†inhibitor	PMID:28946654	Flaviviridae	Zika virus		Zika virus disease	2	DB12340	24978538	JLYAXFNOILIKPP-KXQOOQHDSA-N	Investigational
Nelfinavir	Antiviral	CHIKV	(+)ssRNA	*								Unknown	HIV protease inhibitor	https://doi.org/10.1039/C5RA14469H	Togaviridae	Chikungunya virus		Chikungunya fever	6	DB00220	64143	QAGYKUNXZHXKMR-HKWSIXNMSA-N	Approved
Nelfinavir	Antiviral	DENV-2	(+)ssRNA	*								Unknown	HIV protease inhibitor	https://doi.org/10.1039/C5RA14469H	Flaviviridae	Dengue virus	Dengue virus 2	Dengue fever	2	DB00220	64143	QAGYKUNXZHXKMR-HKWSIXNMSA-N	Approved
Nelfinavir	Antiviral	FLUAV	(-)ssRNA	*								Unknown	HIV protease inhibitor	PMID: 21620431	Orthomyxoviridae	Influenza A virus		Influenza	34	DB00220	64143	QAGYKUNXZHXKMR-HKWSIXNMSA-N	Approved
Nelfinavir	Antiviral	HAdV-1	dsDNA	*								Unknown	Inhibitor of lytic egress	PMID: 32601166	Adenoviridae	Human mastadenovirus C	Human adenovirus 1	Respiratory disease	73	DB00220	64143	QAGYKUNXZHXKMR-HKWSIXNMSA-N	Approved
Nelfinavir	Antiviral	HAdV-14	dsDNA	*								Unknown	Inhibitor of lytic egress	PMID: 32601166	Adenoviridae	Human mastadenovirus B	Human adenovirus B2	Respiratory disease	73	DB00220	64143	QAGYKUNXZHXKMR-HKWSIXNMSA-N	Approved
Nelfinavir	Antiviral	HAdV-2	dsDNA	*								Unknown	Inhibitor of lytic egress	PMID: 32601166	Adenoviridae	Human mastadenovirus C	Human adenovirus C2	Respiratory disease	73	DB00220	64143	QAGYKUNXZHXKMR-HKWSIXNMSA-N	Approved
Nelfinavir	Antiviral	HAdV-5	dsDNA	*								Unknown	Inhibitor of lytic egress	PMID: 32601166	Adenoviridae	Human mastadenovirus C	Human adenovirus C5	Respiratory disease	73	DB00220	64143	QAGYKUNXZHXKMR-HKWSIXNMSA-N	Approved
Nelfinavir	Antiviral	HAdV-6	dsDNA	*								Unknown	Inhibitor of lytic egress	PMID: 32601166	Adenoviridae	Human mastadenovirus C	Human adenovirus 6	Respiratory disease	73	DB00220	64143	QAGYKUNXZHXKMR-HKWSIXNMSA-N	Approved
Nelfinavir	Antiviral	HCV	(+)ssRNA	*								Unknown	HIV protease inhibitor	PMID:19302339	Flaviviridae	Hepacivirus C		Hepatitis C	2	DB00220	64143	QAGYKUNXZHXKMR-HKWSIXNMSA-N	Approved
Nelfinavir	Antiviral	HIV-1	ssRNA-RT					*	*	*	*	Viral protease	HIV protease inhibitor	CID:64143; DB00220; NCT00246610	Retroviridae	Human immunodeficiency virus 1		Acquired immune deficiency syndrome	33	DB00220	64143	QAGYKUNXZHXKMR-HKWSIXNMSA-N	Approved
Nelfinavir	Antiviral	HSV-1	dsDNA	*								Unknown	HIV protease inhibitor	PMID:24574416	Herpesviridae	Human alphaherpesvirus 1		Cold sores	12	DB00220	64143	QAGYKUNXZHXKMR-HKWSIXNMSA-N	Approved
Nelfinavir	Antiviral	KSHV	dsDNA		*							Unknown	HIV protease inhibitor	PMID: 21402841	Herpesviridae	Human gammaherpesvirus 8		Kaposi's sarcoma	12	DB00220	64143	QAGYKUNXZHXKMR-HKWSIXNMSA-N	Approved
Nelfinavir	Antiviral	SARS-CoV	(+)ssRNA	*								Unknown	HIV protease inhibitor	PMID:15144898	Coronaviridae	Severe acute respiratory syndrome-related coronavirus		Severe acute respiratory syndrome	8	DB00220	64143	QAGYKUNXZHXKMR-HKWSIXNMSA-N	Approved
Nelfinavir	Antiviral	SARS-CoV-2	(+)ssRNA	*								Unknown	HIV protease inhibitor	PMID: 33060595	Coronaviridae	Severe acute respiratory syndrome-related coronavirus	Severe acute respiratory syndrome-related coronavirus 2	COVID-19	8	DB00220	64143	QAGYKUNXZHXKMR-HKWSIXNMSA-N	Approved
Nelfinavir	Antiviral	VSV	(-)ssRNA	*								Unknown	HIV protease inhibitor	PMID: 21620431	Rhabdoviridae	Indiana vesiculovirus		Vesicular stomatitis	11	DB00220	64143	QAGYKUNXZHXKMR-HKWSIXNMSA-N	Approved
Niclosamide	Antihelmintic	CHIKV	(+)ssRNA	*								Human (multiple)	N/A	PMID:27742486	Togaviridae	Chikungunya virus		Chikungunya fever	6	DB06803	4477	RJMUSRYZPJIFPJ-UHFFFAOYSA-N	Approved
Niclosamide	Antihelmintic	DENV-2	(+)ssRNA	*		*						Human (multiple)	N/A	PMID:30125275	Flaviviridae	Dengue virus	Dengue virus 2	Dengue fever	2	DB06803	4477	RJMUSRYZPJIFPJ-UHFFFAOYSA-N	Approved
Niclosamide	Antihelmintic	EBOV	(-)ssRNA	*								Human (multiple)	N/A	PMID:30700611	Filoviridae	Zaire ebolavirus	Ebola virus	Ebola hemorrhagic fever	3	DB06803	4477	RJMUSRYZPJIFPJ-UHFFFAOYSA-N	Approved
Niclosamide	Antihelmintic	EBV	dsDNA	*								Human (multiple)	N/A	PMID:27939840	Herpesviridae	Human gammaherpesvirus 4		Infectious mononucleosis	12	DB06803	4477	RJMUSRYZPJIFPJ-UHFFFAOYSA-N	Approved
Niclosamide	Antihelmintic	HSV-1	dsDNA	*								Human (multiple)	N/A	PMID:30791609	Herpesviridae	Human alphaherpesvirus 1		Cold sores	12	DB06803	4477	RJMUSRYZPJIFPJ-UHFFFAOYSA-N	Approved
Niclosamide	Antihelmintic	HSV-2	dsDNA	*								Human (multiple)	N/A	PMID: 31635418	Herpesviridae	Human alphaherpesvirus 2		Genital herpes	12	DB06803	4477	RJMUSRYZPJIFPJ-UHFFFAOYSA-N	Approved
Niclosamide	Antihelmintic	JEV	(+)ssRNA	*								Human (multiple)	N/A	PMID:24348901	Flaviviridae	Japanese encephalitis virus		Japanese encephalitis	2	DB06803	4477	RJMUSRYZPJIFPJ-UHFFFAOYSA-N	Approved
Niclosamide	Antihelmintic	LASV	(-)ssRNA	*								Human (multiple)	N/A	PMID:30700611	Arenaviridae	Lassa mammarenavirus		Lassa hemorrhagic fever	0	DB06803	4477	RJMUSRYZPJIFPJ-UHFFFAOYSA-N	Approved
Niclosamide	Antihelmintic	LUJV	(-)ssRNA	*								Human (multiple)	Unknown	PMID: 34203149	Arenaviridae	Lujo mammarenavirus		Lassa fever-like illness	0	DB06803	4477	RJMUSRYZPJIFPJ-UHFFFAOYSA-N	Approved
Niclosamide	Antihelmintic	RABV	(-)ssRNA	*								Human (multiple)	N/A	PMID:30791609	Rhabdoviridae	Rabies lyssavirus		Rabies	11	DB06803	4477	RJMUSRYZPJIFPJ-UHFFFAOYSA-N	Approved
Niclosamide	Antihelmintic	RSV	(-)ssRNA	*								Human (multiple)	Unknown	PMID: 33476693	Pneumoviridae	Human orthopneumovirus		Lower respiratory tract infections	24	DB06803	4477	RJMUSRYZPJIFPJ-UHFFFAOYSA-N	Approved
Niclosamide	Antihelmintic	SARS-CoV	(+)ssRNA	*								Human (multiple)	N/A	PMID:15215127	Coronaviridae	Severe acute respiratory syndrome-related coronavirus		Severe acute respiratory syndrome	8	DB06803	4477	RJMUSRYZPJIFPJ-UHFFFAOYSA-N	Approved
Niclosamide	Antihelmintic	SARS-CoV-2	(+)ssRNA						*			Human (multiple)	N/A	NCT04603924	Coronaviridae	Severe acute respiratory syndrome-related coronavirus	Severe acute respiratory syndrome-related coronavirus 2	COVID-19	8	DB06803	4477	RJMUSRYZPJIFPJ-UHFFFAOYSA-N	Approved
Niclosamide	Antihelmintic	SINV	(+)ssRNA	*								Human (multiple)	N/A	PMID:30791609	Togaviridae	Sindbis virus		Rash and arthritis	6	DB06803	4477	RJMUSRYZPJIFPJ-UHFFFAOYSA-N	Approved
Niclosamide	Antihelmintic	VACV	dsDNA	*								Human (multiple)	N/A	PMID:30791609	Poxviridae	Vaccinia virus		No disease in human	5	DB06803	4477	RJMUSRYZPJIFPJ-UHFFFAOYSA-N	Approved
Niclosamide	Antihelmintic	VSV	(-)ssRNA	*								Human (multiple)	N/A	PMID:30791609	Rhabdoviridae	Indiana vesiculovirus		Vesicular stomatitis	11	DB06803	4477	RJMUSRYZPJIFPJ-UHFFFAOYSA-N	Approved
Niclosamide	Antihelmintic	FLUAV	(-)ssRNA	*								Human (multiple)	N/A	PMID: 23133371	Orthomyxoviridae	Influenza A virus		Influenza	34	DB06803	4477	RJMUSRYZPJIFPJ-UHFFFAOYSA-N	Approved
Niclosamide	Antihelmintic	ZIKV	(+)ssRNA	*	*							Human (multiple)	N/A	PMID:27571349; PMID:29378701	Flaviviridae	Zika virus		Zika virus disease	2	DB06803	4477	RJMUSRYZPJIFPJ-UHFFFAOYSA-N	Approved
Nitazoxanide	Antiprotozoal	CHIKV	(+)ssRNA	*								Human pyruvate synthase	Pyruvate inhibitor	PMID:27742486	Togaviridae	Chikungunya virus		Chikungunya fever	6	DB00507	41684	YQNQNVDNTFHQSW-UHFFFAOYSA-N	Approved
Nitazoxanide	Antiprotozoal	EV	(+)ssRNA						*			Human pyruvate synthase	Pyruvate inhibitor	NCT03605862	Picornaviridae				86	DB00507	41684	YQNQNVDNTFHQSW-UHFFFAOYSA-N	Approved
Nitazoxanide	Antiprotozoal	FLUAV	(-)ssRNA					*	*			Human pyruvate synthase	Pyruvate inhibitor	NCT03336619; NCT02612922	Orthomyxoviridae	Influenza A virus		Influenza	34	DB00507	41684	YQNQNVDNTFHQSW-UHFFFAOYSA-N	Approved
Nitazoxanide	Antiprotozoal	HAdV	dsDNA					*	*			Human pyruvate synthase	Pyruvate inhibitor	NCT00302640	Adenoviridae			Respiratory disease	73	DB00507	41684	YQNQNVDNTFHQSW-UHFFFAOYSA-N	Approved
Nitazoxanide	Antiprotozoal	HBV	dsDNA-RT	*				*				Human pyruvate synthase	Pyruvate inhibitor	PMID:21553812; NCT03905655	Hepadnaviridae	Hepatitis B virus		Hepatitis B	35	DB00507	41684	YQNQNVDNTFHQSW-UHFFFAOYSA-N	Approved
Nitazoxanide	Antiprotozoal	HCV	(+)ssRNA					*	*		*	Human pyruvate synthase	Pyruvate inhibitor	NCT01770483	Flaviviridae	Hepacivirus C		Hepatitis C	2	DB00507	41684	YQNQNVDNTFHQSW-UHFFFAOYSA-N	Approved
Nitazoxanide	Antiprotozoal	HIV-1	ssRNA-RT	*				*				Human pyruvate synthase	Pyruvate inhibitor	PMID:25303025; NCT01529073	Retroviridae	Human immunodeficiency virus 1		Acquired immune deficiency syndrome	33	DB00507	41684	YQNQNVDNTFHQSW-UHFFFAOYSA-N	Approved
Nitazoxanide	Antiprotozoal	HMPV	(-)ssRNA	*								Human pyruvate synthase	Pyruvate inhibitor	doi: 10.3389/fimmu.2019.02186	Pneumoviridae	Human metapneumovirus		Lower respiratory infection in young children	24	DB00507	41684	YQNQNVDNTFHQSW-UHFFFAOYSA-N	Approved
Nitazoxanide	Antiprotozoal	JEV	(+)ssRNA	*		*						Human pyruvate synthase	Pyruvate inhibitor	PMID:24456815	Flaviviridae	Japanese encephalitis virus		Japanese encephalitis	2	DB00507	41684	YQNQNVDNTFHQSW-UHFFFAOYSA-N	Approved
Nitazoxanide	Antiprotozoal	MERS-CoV	(+)ssRNA	*		*						Human pyruvate synthase	Pyruvate inhibitor	PMID:27095301	Coronaviridae	Middle East respiratory syndrome-related coronavirus		Middle East respiratory syndrome	8	DB00507	41684	YQNQNVDNTFHQSW-UHFFFAOYSA-N	Approved
Nitazoxanide	Antiprotozoal	MeV	(-)ssRNA	*								Human pyruvate synthase	Pyruvate inhibitor	PMID:29992955	Paramyxoviridae	Measles morbillivirus		Measles	33	DB00507	41684	YQNQNVDNTFHQSW-UHFFFAOYSA-N	Approved
Nitazoxanide	Antiprotozoal	NoV	(+)ssRNA		*			*	*			Human pyruvate synthase	Pyruvate inhibitor	NCT03395405; NCT00302640; PMID:30104275	Caliciviridae	Norwalk virus		Gastroenteritis	7	DB00507	41684	YQNQNVDNTFHQSW-UHFFFAOYSA-N	Approved
Nitazoxanide	Antiprotozoal	RoV	dsRNA						*			Human pyruvate synthase	Pyruvate inhibitor	PMID: 28974385; NCT00302640	Reoviridae					DB00507	41684	YQNQNVDNTFHQSW-UHFFFAOYSA-N	Approved
Nitazoxanide	Antiprotozoal	RSV	(-)ssRNA	*								Human pyruvate synthase	Pyruvate inhibitor	PMID:29992955	Pneumoviridae	Human orthopneumovirus		Lower respiratory tract infections	24	DB00507	41684	YQNQNVDNTFHQSW-UHFFFAOYSA-N	Approved
Nitazoxanide	Antiprotozoal	RuV	(+)ssRNA					*	*			Human pyruvate synthase	Pyruvate inhibitor	NCT00302640	Matonaviridae	Rubivirus rubellae		Rubella	6	DB00507	41684	YQNQNVDNTFHQSW-UHFFFAOYSA-N	Approved
Nitazoxanide	Antiprotozoal	SARS-CoV-2	(+)ssRNA								*	Human pyruvate synthase	Pyruvate inhibitor	NCT04788407	Coronaviridae	Severe acute respiratory syndrome-related coronavirus	Severe acute respiratory syndrome-related coronavirus 2	COVID-19	8	DB00507	41684	YQNQNVDNTFHQSW-UHFFFAOYSA-N	Approved
Nitazoxanide	Antiprotozoal	VACV	dsDNA	*								Human pyruvate synthase	Pyruvate inhibitor	PMID:29625403	Poxviridae	Vaccinia virus		No disease in human	5	DB00507	41684	YQNQNVDNTFHQSW-UHFFFAOYSA-N	Approved
Nitazoxanide	Antiprotozoal	ZIKV	(+)ssRNA			*						Human pyruvate synthase	Pyruvate inhibitor	PMID:28685770	Flaviviridae	Zika virus		Zika virus disease	2	DB00507	41684	YQNQNVDNTFHQSW-UHFFFAOYSA-N	Approved
Nitroprusside	Vasodilator	CMV	dsDNA	*								Human NPR1	Nitrix oxide donor	PMID: 2819886	Herpesviridae	Human betaherpesvirus 5		Mononucleosis-like illness	12	DB00325	11963622	PAORBFBZBNPTCL-UHFFFAOYSA-N	Approved
Nitroprusside	Vasodilator	DENV	(+)ssRNA			*						Human NPR1	Nitrix oxide donor	PMID: 19023217	Flaviviridae	Dengue virus		Dengue fever	2	DB00325	11963622	PAORBFBZBNPTCL-UHFFFAOYSA-N	Approved
Nitroprusside	Vasodilator	HSV-1	dsDNA	*								Human NPR1	Nitrix oxide donor	PMID: 11938762	Herpesviridae	Human alphaherpesvirus 1		Cold sores	12	DB00325	11963622	PAORBFBZBNPTCL-UHFFFAOYSA-N	Approved
Nitroprusside	Vasodilator	SINV	(+)ssRNA			*						Human NPR1	Nitrix oxide donor	PMID: 8648734	Togaviridae	Sindbis virus		Rash and arthritis	6	DB00325	11963622	PAORBFBZBNPTCL-UHFFFAOYSA-N	Approved
Novobiocin	Antibiotic	EBV	dsDNA	*								Unknown	Bacterial DNA gyrase inhibitor (targeting GyrB)	PMID:24821256	Herpesviridae	Human gammaherpesvirus 4		Infectious mononucleosis	12	DB01051	54675769	YJQPYGGHQPGBLI-KGSXXDOSSA-N	Approved
Novobiocin	Antibiotic	HSV-1	dsDNA	*		*						Human topoisomerase	Bacterial DNA gyrase inhibitor (targeting GyrB)	PMID:3041048	Herpesviridae	Human alphaherpesvirus 1		Cold sores	12	DB01051	54675769	YJQPYGGHQPGBLI-KGSXXDOSSA-N	Approved
Novobiocin	Antibiotic	JEV	(+)ssRNA	*								Unknown	Bacterial DNA gyrase inhibitor (targeting GyrB)	PMID:2846831	Flaviviridae	Japanese encephalitis virus		Japanese encephalitis	2	DB01051	54675769	YJQPYGGHQPGBLI-KGSXXDOSSA-N	Approved
Novobiocin	Antibiotic	KSHV	dsDNA	*								Human topoisomerase	Bacterial DNA gyrase inhibitor (targeting GyrB)	PMID:22106228	Herpesviridae	Human gammaherpesvirus 8		Kaposi's sarcoma	12	DB01051	54675769	YJQPYGGHQPGBLI-KGSXXDOSSA-N	Approved
Novobiocin	Antibiotic	VACV	dsDNA	*								Unknown	Bacterial DNA gyrase inhibitor (targeting GyrB)	PMID:9300044	Poxviridae	Vaccinia virus		No disease in human	5	DB01051	54675769	YJQPYGGHQPGBLI-KGSXXDOSSA-N	Approved
Novobiocin	Antibiotic	ZIKV	(+)ssRNA			*						Viral protease	Bacterial DNA gyrase inhibitor (targeting GyrB)	PMID:28712942	Flaviviridae	Zika virus		Zika virus disease	2	DB01051	54675769	YJQPYGGHQPGBLI-KGSXXDOSSA-N	Approved
Obatoclax	Anticancer	ECHOV-1	(+)ssRNA	*								Human MCL1	Bcl-2 family inhibitor	PMID: 31635418	Picornaviridae	Enterovirus B	Echovirus E1	Mild symptoms, meningitis	9	DB12191	16681698	RFTSSZJZXOSICM-GRSHGNNSSA-N	Investigational
Obatoclax	Anticancer	FLUAV	(-)ssRNA	*								Human MCL1	Bcl-2 family inhibitor	PMID:22910914	Orthomyxoviridae	Influenza A virus		Influenza	34	DB12191	16681698	RFTSSZJZXOSICM-GRSHGNNSSA-N	Investigational
Obatoclax	Anticancer	HMPV	(-)ssRNA	*								Human MCL1	Bcl-2 family inhibitor	doi: 10.20944/preprints201909.0128.v1	Pneumoviridae	Human metapneumovirus		Lower respiratory infection in young children	24	DB12191	16681698	RFTSSZJZXOSICM-GRSHGNNSSA-N	Investigational
Obatoclax	Anticancer	HSV-2	dsDNA	*								Human MCL1	Bcl-2 family inhibitor	doi: 10.20944/preprints201909.0128.v1	Herpesviridae	Human alphaherpesvirus 2		Genital herpes	12	DB12191	16681698	RFTSSZJZXOSICM-GRSHGNNSSA-N	Investigational
Obatoclax	Anticancer	JUNV	(-)ssRNA	*								Human MCL1	Bcl-2 family inhibitor	PMID:31302150	Arenaviridae	Argentinian mammarenavirus		Argentine hemorrhagic fever	0	DB12191	16681698	RFTSSZJZXOSICM-GRSHGNNSSA-N	Investigational
Obatoclax	Anticancer	LASV	(-)ssRNA	*								Human MCL1	Bcl-2 family inhibitor	PMID:31302150	Arenaviridae	Lassa mammarenavirus		Lassa hemorrhagic fever	0	DB12191	16681698	RFTSSZJZXOSICM-GRSHGNNSSA-N	Investigational
Obatoclax	Anticancer	LCMV	(-)ssRNA	*		*						Human MCL1	Bcl-2 family inhibitor	PMID:31302150	Arenaviridae	Lymphocytic choriomeningitis mammarenavirus		Lymphocytic choriomeningitis	0	DB12191	16681698	RFTSSZJZXOSICM-GRSHGNNSSA-N	Investigational
Obatoclax	Anticancer	LUJV	(-)ssRNA	*								Human MCL1	Bcl-2 family inhibitor	PMID: 34203149	Arenaviridae	Lujo mammarenavirus		Lassa fever-like illness	0	DB12191	16681698	RFTSSZJZXOSICM-GRSHGNNSSA-N	Investigational
Obatoclax	Anticancer	RVFV	(-)ssRNA	*								Human MCL1	Bcl-2 family inhibitor	doi: 10.20944/preprints201909.0128.v1	Phenuiviridae	Rift Valley fever phlebovirus		Rift Valley fever	23	DB12191	16681698	RFTSSZJZXOSICM-GRSHGNNSSA-N	Investigational
Obatoclax	Anticancer	SARS-CoV-2	(+)ssRNA	*								Human MCL1	Bcl-2 family inhibitor	PMID: 33670363; PMID: 34586865	Coronaviridae	Severe acute respiratory syndrome-related coronavirus	Severe acute respiratory syndrome-related coronavirus 2	COVID-19	8	DB12191	16681698	RFTSSZJZXOSICM-GRSHGNNSSA-N	Investigational
Obatoclax	Anticancer	SINV	(+)ssRNA	*								Human MCL1	Bcl-2 family inhibitor	PMID:22910914	Togaviridae	Sindbis virus		Rash and arthritis	6	DB12191	16681698	RFTSSZJZXOSICM-GRSHGNNSSA-N	Investigational
Obatoclax	Anticancer	WNV	(+)ssRNA	*								Human MCL1	Bcl-2 family inhibitor	PMID:27993855	Flaviviridae	West Nile virus		West Nile fever	2	DB12191	16681698	RFTSSZJZXOSICM-GRSHGNNSSA-N	Investigational
Obatoclax	Anticancer	YFV	(+)ssRNA	*								Human MCL1	Bcl-2 family inhibitor	PMID:27993855	Flaviviridae	Yellow fever virus		Yellow fever	2	DB12191	16681698	RFTSSZJZXOSICM-GRSHGNNSSA-N	Investigational
Obatoclax	Anticancer	ZIKV	(+)ssRNA	*								Human MCL1	Bcl-2 family inhibitor	PMID:28049006	Flaviviridae	Zika virus		Zika virus disease	2	DB12191	16681698	RFTSSZJZXOSICM-GRSHGNNSSA-N	Investigational
Oritavancin	Antibiotic	EBOV	(-)ssRNA	*								Human cathepsin L	Transglycosylation; transpeptidation and cell membrane interaction/disruption inhibitor	PMID:26953343	Filoviridae	Zaire ebolavirus	Ebola virus	Ebola hemorrhagic fever	3	DB04911	16136912	VHFGEBVPHAGQPI-LXKZPTCJSA-N	Approved
Oritavancin	Antibiotic	HCV	(+)ssRNA	*								Unknown	Transglycosylation; transpeptidation and cell membrane interaction/disruption inhibitor	PMID: 31636628	Flaviviridae	Hepacivirus C		Hepatitis C	2	DB04911	16136912	VHFGEBVPHAGQPI-LXKZPTCJSA-N	Approved
Oritavancin	Antibiotic	HMPV	(-)ssRNA	*								Unknown	Transglycosylation; transpeptidation and cell membrane interaction/disruption inhibitor	PMID: 31636628	Pneumoviridae	Human metapneumovirus		Lower respiratory infection in young children	24	DB04911	16136912	VHFGEBVPHAGQPI-LXKZPTCJSA-N	Approved
Oritavancin	Antibiotic	MERS-CoV	(+)ssRNA	*								Human cathepsin L	Transglycosylation; transpeptidation and cell membrane interaction/disruption inhibitor	PMID:26953343	Coronaviridae	Middle East respiratory syndrome-related coronavirus		Middle East respiratory syndrome	8	DB04911	16136912	VHFGEBVPHAGQPI-LXKZPTCJSA-N	Approved
Oritavancin	Antibiotic	RVFV	(-)ssRNA	*								Human cathepsin L	Transglycosylation; transpeptidation and cell membrane interaction/disruption inhibitor	PMID:29698664	Phenuiviridae	Rift Valley fever phlebovirus		Rift Valley fever	23	DB04911	16136912	VHFGEBVPHAGQPI-LXKZPTCJSA-N	Approved
Oritavancin	Antibiotic	SARS-CoV	(+)ssRNA	*								Human cathepsin L	Transglycosylation; transpeptidation and cell membrane interaction/disruption inhibitor	PMID:26953343	Coronaviridae	Severe acute respiratory syndrome-related coronavirus		Severe acute respiratory syndrome	8	DB04911	16136912	VHFGEBVPHAGQPI-LXKZPTCJSA-N	Approved
Oseltamivir	Antiviral	EV-A71	(+)ssRNA		*							Unknown	Viral neuraminidase inhibitor	PMID: 31422717	Picornaviridae	Enterovirus A	Enterovirus A71	Acute flaccid myelitis (polio-like disorder); Gastroenteritis; Hand, foot, and mouth disease	9	DB00198	65028	VSZGPKBBMSAYNT-RRFJBIMHSA-N	Approved
Oseltamivir	Antiviral	FLUAV	(-)ssRNA							*		Viral neuraminidase	Viral neuraminidase inhibitor	DrugBank ID: DB00198	Orthomyxoviridae	Influenza A virus		Influenza	34	DB00198	65028	VSZGPKBBMSAYNT-RRFJBIMHSA-N	Approved
Oseltamivir	Antiviral	FLUBV	(-)ssRNA							*		Viral neuraminidase	Viral neuraminidase inhibitor	DrugBank ID: DB00198	Orthomyxoviridae	Influenza B virus		Influenza	34	DB00198	65028	VSZGPKBBMSAYNT-RRFJBIMHSA-N	Approved
Penciclovir	Antiviral	HBV	dsDNA-RT	*								Viral DNA pol	Inhibits viral DNA synthesis	PMID: 10760047	Hepadnaviridae	Hepatitis B virus		Hepatitis B	35	DB00299	135398748	JNTOCHDNEULJHD-UHFFFAOYSA-N	Approved
Penciclovir	Antiviral	HSV-1	dsDNA							*		Viral DNA pol	Inhibits viral DNA synthesis	DrugBank ID: DB00299	Herpesviridae	Human alphaherpesvirus 1		Cold sores	12	DB00299	135398748	JNTOCHDNEULJHD-UHFFFAOYSA-N	Approved
Penciclovir	Antiviral	HSV-2	dsDNA							*		Viral DNA pol	Inhibits viral DNA synthesis	DrugBank ID: DB00299	Herpesviridae	Human alphaherpesvirus 2		Genital herpes	12	DB00299	135398748	JNTOCHDNEULJHD-UHFFFAOYSA-N	Approved
Pentosan polysulfate	Treatment of Interstitial Cystitis	CVB-3	(+)ssRNA	*								Human FGF	N/A	PMID:12941917	Picornaviridae	Enterovirus B	Coxsackievirus B3	Fever; headache; sore throat; gastroenteritis; pericarditis; myocarditis	9	DB00686	37720	FCCNSUIJIOOXEZ-SJYYZXOBSA-N	Approved
Pentosan polysulfate	Treatment of Interstitial Cystitis	EV-A71	(+)ssRNA	*								Human FGF	N/A	PMID:22771616	Picornaviridae	Enterovirus A	Enterovirus A71	Acute flaccid myelitis (polio-like disorder); Gastroenteritis; Hand, foot, and mouth disease	9	DB00686	37720	FCCNSUIJIOOXEZ-SJYYZXOBSA-N	Approved
Pentosan polysulfate	Treatment of Interstitial Cystitis	FLUAV	(-)ssRNA	*								Human FGF	N/A	PMID:22197247	Orthomyxoviridae	Influenza A virus		Influenza	34	DB00686	37720	FCCNSUIJIOOXEZ-SJYYZXOBSA-N	Approved
Pentosan polysulfate	Treatment of Interstitial Cystitis	HHV-7	dsDNA	*								Human FGF	N/A	PMID:10480261	Herpesviridae	Human betaherpesvirus 7		Exanthema subitum	12	DB00686	37720	FCCNSUIJIOOXEZ-SJYYZXOBSA-N	Approved
Pentosan polysulfate	Treatment of Interstitial Cystitis	HIV-1	ssRNA-RT	*								Human FGF	N/A	PMID:7683745	Retroviridae	Human immunodeficiency virus 1		Acquired immune deficiency syndrome	33	DB00686	37720	FCCNSUIJIOOXEZ-SJYYZXOBSA-N	Approved
Pentosan polysulfate	Treatment of Interstitial Cystitis	RRV	(+)ssRNA	*		*						Human FGF	N/A	PMID:29437628	Togaviridae	Ross River virus		Influenza-like illness and polyarthritis	6	DB00686	37720	FCCNSUIJIOOXEZ-SJYYZXOBSA-N	Approved
Pirlindole	Antidepressant	CVB-3	(+)ssRNA	*								Viral ATPase/helicase	N/A	PMID:26856848	Picornaviridae	Enterovirus B	Coxsackievirus B3	Fever; headache; sore throat; gastroenteritis; pericarditis; myocarditis	9	DB09244	68802	IWVRVEIKCBFZNF-UHFFFAOYSA-N	Approved
Pirlindole	Antidepressant	EV-D68	(+)ssRNA	*								Viral ATPase/helicase	N/A	PMID:26856848	Picornaviridae	Enterovirus D	Enterovirus D68	Acute flaccid myelitis (polio-like disorder); Gastroenteritis; Hand, foot, and mouth disease		DB09244	68802	IWVRVEIKCBFZNF-UHFFFAOYSA-N	Approved
Pirlindole	Antidepressant	HCV	(+)ssRNA	*								Viral ATPase/helicase	N/A	PMID:31636628	Flaviviridae	Hepacivirus C		Hepatitis C	2	DB09244	68802	IWVRVEIKCBFZNF-UHFFFAOYSA-N	Approved
Podofilox	Antiviral	CMV	dsDNA	*								Human topoisomerase	N/A	PMID: 27783035	Herpesviridae	Human betaherpesvirus 5		Mononucleosis-like illness	12	DB01179	10607	YJGVMLPVUAXIQN-XVVDYKMHSA-N	Approved
Podofilox	Antiviral	FLUAV	(-)ssRNA	*								Human topoisomerase	N/A	PMID: 27783035	Orthomyxoviridae	Influenza A virus		Influenza	34	DB01179	10607	YJGVMLPVUAXIQN-XVVDYKMHSA-N	Approved
Podofilox	Antiviral	HPV	dsDNA							*		Human topoisomerase	N/A	DrugBank ID: DB01179	Papillomaviridae	Alphapapillomavirus	Human papillomavirus		37	DB01179	10607	YJGVMLPVUAXIQN-XVVDYKMHSA-N	Approved
Podofilox	Antiviral	HSV-1	dsDNA	*								Human topoisomerase	N/A	PMID: 27783035	Herpesviridae	Human alphaherpesvirus 1		Cold sores	12	DB01179	10607	YJGVMLPVUAXIQN-XVVDYKMHSA-N	Approved
Podofilox	Antiviral	MCV	dsDNA				*					Human topoisomerase	N/A	PMID: 11791521	Poxviridae	Molluscum contagiosum virus		Molluscum contagiosum	5	DB01179	10607	YJGVMLPVUAXIQN-XVVDYKMHSA-N	Approved
Podofilox	Antiviral	VSV	(-)ssRNA	*								Human topoisomerase	N/A	PMID: 27783035	Rhabdoviridae	Indiana vesiculovirus		Vesicular stomatitis	11	DB01179	10607	YJGVMLPVUAXIQN-XVVDYKMHSA-N	Approved
Posaconazole	Antifungal	DENV-1	(+)ssRNA	*								Human lipid transfer protein	Inhibition of OSBP and ORP4; Inhibition of viral organelle formation	PMID:29981375	Flaviviridae	Dengue virus	Dengue virus 1	Dengue fever	2	DB01263	468595	RAGOYPUPXAKGKH-XAKZXMRKSA-N	Approved
Posaconazole	Antifungal	DENV-2	(+)ssRNA	*								Human lipid transfer protein	Inhibition of OSBP and ORP4; Inhibition of viral organelle formation	PMID:29981375	Flaviviridae	Dengue virus	Dengue virus 2	Dengue fever	2	DB01263	468595	RAGOYPUPXAKGKH-XAKZXMRKSA-N	Approved
Posaconazole	Antifungal	DENV-4	(+)ssRNA	*								Human lipid transfer protein	Inhibition of OSBP and ORP4; Inhibition of viral organelle formation	PMID:29981375	Flaviviridae	Dengue virus	Dengue virus 4	Dengue fever	2	DB01263	468595	RAGOYPUPXAKGKH-XAKZXMRKSA-N	Approved
Posaconazole	Antifungal	EBOV	(-)ssRNA	*								Unknown	N/A	PMID:27890675	Filoviridae	Zaire ebolavirus	Ebola virus	Ebola hemorrhagic fever	3	DB01263	468595	RAGOYPUPXAKGKH-XAKZXMRKSA-N	Approved
Posaconazole	Antifungal	HPEV-3	(+)ssRNA	*								Unknown	N/A	PMID:29155163	Picornaviridae	Parechovirus A	Human parechovirus 3	Infection of the central nervous system	86	DB01263	468595	RAGOYPUPXAKGKH-XAKZXMRKSA-N	Approved
Posaconazole	Antifungal	ZIKV	(+)ssRNA	*								Human lipid transfer protein	N/A	PMID:29981375	Flaviviridae	Zika virus		Zika virus disease	2	DB01263	468595	RAGOYPUPXAKGKH-XAKZXMRKSA-N	Approved
Prochlorperazine	Antipsychotic	DENV-2	(+)ssRNA			*						Human ion channel	Prevent viral entry	PMID: 25028694	Flaviviridae	Dengue virus	Dengue virus 2	Dengue fever	2	DB00433	4917	WIKYUJGCLQQFNW-UHFFFAOYSA-N	Approved
Prochlorperazine	Antipsychotic	EBOV	(-)ssRNA	*								Human ion channel	Prevent viral entry	PMID: 26041706	Filoviridae	Zaire ebolavirus	Ebola virus	Ebola hemorrhagic fever	3	DB00433	4917	WIKYUJGCLQQFNW-UHFFFAOYSA-N	Approved
Prochlorperazine	Antipsychotic	HCV	(+)ssRNA	*								Human ion channel	Prevent viral entry	PMID: 23529728	Flaviviridae	Hepacivirus C		Hepatitis C	2	DB00433	4917	WIKYUJGCLQQFNW-UHFFFAOYSA-N	Approved
Prochlorperazine	Antipsychotic	ZIKV	(+)ssRNA	*								Human ion channel	Prevent viral entry	PMID: 29315671	Flaviviridae	Zika virus		Zika virus disease	2	DB00433	4917	WIKYUJGCLQQFNW-UHFFFAOYSA-N	Approved
Promethazine	Antihistamine	EBV	dsDNA		*							Human ion channel	Inhibits assembly of clathrin-coated pits at the plasma membrane	PMID: 6087356	Herpesviridae	Human gammaherpesvirus 4		Infectious mononucleosis	12	DB01069	4927	PWWVAXIEGOYWEE-UHFFFAOYSA-N	Approved
Promethazine	Antihistamine	MERS-CoV	(+)ssRNA	*								Human ion channel	Inhibits assembly of clathrin-coated pits at the plasma membrane	PMID: 24841273	Coronaviridae	Middle East respiratory syndrome-related coronavirus		Middle East respiratory syndrome	8	DB01069	4927	PWWVAXIEGOYWEE-UHFFFAOYSA-N	Approved
Promethazine	Antihistamine	SARS-CoV	(+)ssRNA	*								Human ion channel	Inhibits assembly of clathrin-coated pits at the plasma membrane	PMID: 24841273	Coronaviridae	Severe acute respiratory syndrome-related coronavirus		Severe acute respiratory syndrome	8	DB01069	4927	PWWVAXIEGOYWEE-UHFFFAOYSA-N	Approved
Quercetin	Antioxidant	FLUAV	(-)ssRNA	*								Unknown	Inhibition of entry	PMID: 26712783	Orthomyxoviridae	Influenza A virus		Influenza	34	DB04216	5280343	REFJWTPEDVJJIY-UHFFFAOYSA-N	Investigational
Quercetin	Antioxidant	HCV	(+)ssRNA				*					Unknown	Inhibition of entry	PMID: 26621580	Flaviviridae	Hepacivirus C		Hepatitis C	2	DB04216	5280343	REFJWTPEDVJJIY-UHFFFAOYSA-N	Investigational
Quercetin	Antioxidant	HPIV-3	(-)ssRNA	*								Unknown	Inhibition of entry	PMID: 2981979	Paramyxoviridae	Human respirovirus 3		Bronchiolitis, Bronchitis, Pneumonia	4	DB04216	5280343	REFJWTPEDVJJIY-UHFFFAOYSA-N	Investigational
Quercetin	Antioxidant	HRV-A1B	(+)ssRNA			*						Unknown	Inhibition of entry	PMID: 22465313	Picornaviridae	Rhinovirus A	Rhinovirus A1B	Common cold	86	DB04216	5280343	REFJWTPEDVJJIY-UHFFFAOYSA-N	Investigational
Quercetin	Antioxidant	HRV-A39	(+)ssRNA			*						Unknown	Inhibition of entry	PMID: 22465313	Picornaviridae	Rhinovirus A	Rhinovirus A39	Common cold	86	DB04216	5280343	REFJWTPEDVJJIY-UHFFFAOYSA-N	Investigational
Quercetin	Antioxidant	HSV-1	dsDNA	*								Unknown	Inhibition of entry	PMID: 16350858	Herpesviridae	Human alphaherpesvirus 1		Cold sores	12	DB04216	5280343	REFJWTPEDVJJIY-UHFFFAOYSA-N	Investigational
Quercetin	Antioxidant	HSV-2	dsDNA	*								Unknown	Inhibition of entry	PMID: 16350858	Herpesviridae	Human alphaherpesvirus 2		Genital herpes	12	DB04216	5280343	REFJWTPEDVJJIY-UHFFFAOYSA-N	Investigational
Quercetin	Antioxidant	PV-1	(+)ssRNA	*								Unknown	Inhibition of entry	PMID: 2981979	Picornaviridae	Enterovirus C	Human poliovirus 1	Poliomyelitis		DB04216	5280343	REFJWTPEDVJJIY-UHFFFAOYSA-N	Investigational
Quercetin	Antioxidant	RSV	(-)ssRNA	*								Unknown	Inhibition of entry	PMID: 2981979	Pneumoviridae	Human orthopneumovirus		Lower respiratory tract infections	24	DB04216	5280343	REFJWTPEDVJJIY-UHFFFAOYSA-N	Investigational
Quercetin	Antioxidant	SARS-CoV	(+)ssRNA	*								Unknown	Inhibition of entry	PMID: 15452254	Coronaviridae	Severe acute respiratory syndrome-related coronavirus		Severe acute respiratory syndrome	8	DB04216	5280343	REFJWTPEDVJJIY-UHFFFAOYSA-N	Investigational
Quercetin	Antioxidant	SARS-CoV-2	(+)ssRNA							*		Unknown	Inhibition of entry	NCT04468139	Coronaviridae	Severe acute respiratory syndrome-related coronavirus	Severe acute respiratory syndrome-related coronavirus 2	COVID-19	8	DB04216	5280343	REFJWTPEDVJJIY-UHFFFAOYSA-N	Investigational
Quinacrine	Antiparasitic	DENV-2	(+)ssRNA	*								Viral glycoprotein	N/A	PMID: 27889529	Flaviviridae	Dengue virus	Dengue virus 2	Dengue fever	2	DB01103	237	GPKJTRJOBQGKQK-UHFFFAOYSA-N	Approved
Quinacrine	Antiparasitic	EBOV	(-)ssRNA		*							Viral glycoprotein	N/A	PMID: 31307979?	Filoviridae	Zaire ebolavirus	Ebola virus	Ebola hemorrhagic fever	3	DB01103	237	GPKJTRJOBQGKQK-UHFFFAOYSA-N	Approved
Quinacrine	Antiparasitic	EV-A71	(+)ssRNA	*								Viral glycoprotein	N/A	PMID: 23301007	Picornaviridae	Enterovirus A	Enterovirus A71	Acute flaccid myelitis (polio-like disorder); Gastroenteritis; Hand, foot, and mouth disease	9	DB01103	237	GPKJTRJOBQGKQK-UHFFFAOYSA-N	Approved
Quinacrine	Antiparasitic	ZIKV	(+)ssRNA	*								Viral glycoprotein	N/A	PMID: 27889529	Flaviviridae	Zika virus		Zika virus disease	2	DB01103	237	GPKJTRJOBQGKQK-UHFFFAOYSA-N	Approved
Quinine	Antimalarial	DENV-2	(+)ssRNA	*								Viral glycoprotein	N/A	PMID:30055216	Flaviviridae	Dengue virus	Dengue virus 2	Dengue fever	2	DB00468	3034034	LOUPRKONTZGTKE-WZBLMQSHSA-N	Approved
Quinine	Antimalarial	FLUAV	(-)ssRNA	*								Viral glycoprotein	N/A	PMID:4921360	Orthomyxoviridae	Influenza A virus		Influenza	34	DB00468	3034034	LOUPRKONTZGTKE-WZBLMQSHSA-N	Approved
Quinine	Antimalarial	HSV-1	dsDNA	*								Viral glycoprotein	N/A	PMID:17600687	Herpesviridae	Human alphaherpesvirus 1		Cold sores	12	DB00468	3034034	LOUPRKONTZGTKE-WZBLMQSHSA-N	Approved
Racivir	Antiviral	HBV	dsDNA-RT	*								Viral RT	Inhibits viral DNA synthesis	PMID: 1336341	Hepadnaviridae	Hepatitis B virus		Hepatitis B	35	DB12753	9837769	XQSPYNMVSIKCOC-UHFFFAOYSA-N	Investigational
Racivir	Antiviral	HIV-1	ssRNA-RT					*				Viral RT	Inhibits viral DNA synthesis	PMID: 15980356	Retroviridae	Human immunodeficiency virus 1		Acquired immune deficiency syndrome	33	DB12753	9837769	XQSPYNMVSIKCOC-UHFFFAOYSA-N	Investigational
Raloxifene	Treatment of Osteoporosis	ASFV	dsDNA	*								Human (multiple)	Selective estrogen receptor modulator	PMID: 33249093	Asfarviridae	African swine fever virus		No disease in human; Swine fever in swine		DB00481	5035	GZUITABIAKMVPG-UHFFFAOYSA-N	Approved
Raloxifene	Treatment of Osteoporosis	DENV-2	(+)ssRNA	*								Human (multiple)	Selective estrogen receptor modulator	PMID:30791609	Flaviviridae	Dengue virus	Dengue virus 2	Dengue fever	2	DB00481	5035	GZUITABIAKMVPG-UHFFFAOYSA-N	Approved
Raloxifene	Treatment of Osteoporosis	EBOV	(-)ssRNA	*		*						Human (multiple)	Selective estrogen receptor modulator	PMID:23785035	Filoviridae	Zaire ebolavirus	Ebola virus	Ebola hemorrhagic fever	3	DB00481	5035	GZUITABIAKMVPG-UHFFFAOYSA-N	Approved
Raloxifene	Treatment of Osteoporosis	HCoV-229E	(+)ssRNA	*								Human (multiple)	Selective estrogen receptor modulator	PMID: 33249093	Coronaviridae	Human coronavirus 229E		Common cold	8	DB00481	5035	GZUITABIAKMVPG-UHFFFAOYSA-N	Approved
Raloxifene	Treatment of Osteoporosis	HIV-1	ssRNA-RT	*								Human (multiple)	Selective estrogen receptor modulator	PMID:30791609	Retroviridae	Human immunodeficiency virus 1		Acquired immune deficiency syndrome	33	DB00481	5035	GZUITABIAKMVPG-UHFFFAOYSA-N	Approved
Raloxifene	Treatment of Osteoporosis	HSV-1	dsDNA	*								Human (multiple)	Selective estrogen receptor modulator	PMID:30791609	Herpesviridae	Human alphaherpesvirus 1		Cold sores	12	DB00481	5035	GZUITABIAKMVPG-UHFFFAOYSA-N	Approved
Raloxifene	Treatment of Osteoporosis	LUJV	(-)ssRNA	*								Human (multiple)	Selective estrogen receptor modulator	PMID: 34203149	Arenaviridae	Lujo mammarenavirus		Lassa fever-like illness	0	DB00481	5035	GZUITABIAKMVPG-UHFFFAOYSA-N	Approved
Raloxifene	Treatment of Osteoporosis	RABV	(-)ssRNA	*								Human (multiple)	Selective estrogen receptor modulator	PMID:30791609	Rhabdoviridae	Rabies lyssavirus		Rabies	11	DB00481	5035	GZUITABIAKMVPG-UHFFFAOYSA-N	Approved
Raloxifene	Treatment of Osteoporosis	SARS-CoV-2	(+)ssRNA	*								Human (multiple)	Selective estrogen receptor modulator	PMID: 33249093	Coronaviridae	Severe acute respiratory syndrome-related coronavirus	Severe acute respiratory syndrome-related coronavirus 2	COVID-19	8	DB00481	5035	GZUITABIAKMVPG-UHFFFAOYSA-N	Approved
Raloxifene	Treatment of Osteoporosis	SINV	(+)ssRNA	*								Human (multiple)	Selective estrogen receptor modulator	PMID:30791609	Togaviridae	Sindbis virus		Rash and arthritis	6	DB00481	5035	GZUITABIAKMVPG-UHFFFAOYSA-N	Approved
Raloxifene	Treatment of Osteoporosis	VACV	dsDNA	*								Human (multiple)	Selective estrogen receptor modulator	PMID:30791609	Poxviridae	Vaccinia virus		No disease in human	5	DB00481	5035	GZUITABIAKMVPG-UHFFFAOYSA-N	Approved
Raloxifene	Treatment of Osteoporosis	VSV	(-)ssRNA	*								Human (multiple)	Selective estrogen receptor modulator	PMID:30791609	Rhabdoviridae	Indiana vesiculovirus		Vesicular stomatitis	11	DB00481	5035	GZUITABIAKMVPG-UHFFFAOYSA-N	Approved
Raloxifene	Treatment of Osteoporosis	YFV	(+)ssRNA	*								Human (multiple)	Selective estrogen receptor modulator	PMID:30791609	Flaviviridae	Yellow fever virus		Yellow fever	2	DB00481	5035	GZUITABIAKMVPG-UHFFFAOYSA-N	Approved
Regorafenib	Anticancer	FLUAV	(-)ssRNA	*								Human PTK	B-Raf; c-Kit; VEGFR2 inhibitor	PMID:30883607	Orthomyxoviridae	Influenza A virus		Influenza	34	DB08896	11167602	FNHKPVJBJVTLMP-UHFFFAOYSA-N	Approved
Regorafenib	Anticancer	HSV-1	dsDNA	*								Human PTK	B-Raf; c-Kit; VEGFR2 inhibitor	PMID:30883607	Herpesviridae	Human alphaherpesvirus 1		Cold sores	12	DB08896	11167602	FNHKPVJBJVTLMP-UHFFFAOYSA-N	Approved
Regorafenib	Anticancer	HTNV	(-)ssRNA	*								Human PTK	B-Raf; c-Kit; VEGFR2 inhibitor	PMID:30883607	Hantaviridae	Hantaan orthohantavirus		Hemorrhagic fever with renal syndrome, Hantavirus pulmonary syndrome	21	DB08896	11167602	FNHKPVJBJVTLMP-UHFFFAOYSA-N	Approved
Regorafenib	Anticancer	SFTSV	(-)ssRNA	*								Human PTK	B-Raf; c-Kit; VEGFR2 inhibitor	PMID:31027241	Phenuiviridae	Dabie bandavirus		Severe fever with thrombocytopenia syndrome	23	DB08896	11167602	FNHKPVJBJVTLMP-UHFFFAOYSA-N	Approved
Regorafenib	Anticancer	VSV	(-)ssRNA	*								Human PTK	B-Raf; c-Kit; VEGFR2 inhibitor	PMID:30883607	Rhabdoviridae	Indiana vesiculovirus		Vesicular stomatitis	11	DB08896	11167602	FNHKPVJBJVTLMP-UHFFFAOYSA-N	Approved
Remdesivir	Antiviral	EBOV	(-)ssRNA						*			Viral RNA pol	Viral RNA polymerase inhibitor	NCT03719586	Filoviridae	Zaire ebolavirus	Ebola virus	Ebola hemorrhagic fever	3	DB14761	121304016	RWWYLEGWBNMMLJ-YSOARWBDSA-N	Investigational
Remdesivir	Antiviral	HCoV-229E	(+)ssRNA	*								Viral RNA pol	Viral RNA polymerase inhibitor	PMID:31233808	Coronaviridae	Human coronavirus 229E		Common cold	8	DB14761	121304016	RWWYLEGWBNMMLJ-YSOARWBDSA-N	Investigational
Remdesivir	Antiviral	HCoV-OC43	(+)ssRNA	*								Viral RNA pol	Viral RNA polymerase inhibitor	PMID:31233808	Coronaviridae	Betacoronavirus 1	Human coronavirus OC43	Common cold	8	DB14761	121304016	RWWYLEGWBNMMLJ-YSOARWBDSA-N	Investigational
Remdesivir	Antiviral	HCV	(+)ssRNA	*								Viral RNA pol	Viral RNA polymerase inhibitor	PMID:28262699	Flaviviridae	Hepacivirus C		Hepatitis C	2	DB14761	121304016	RWWYLEGWBNMMLJ-YSOARWBDSA-N	Investigational
Remdesivir	Antiviral	HEV	(+)ssRNA	*								Viral RNA pol	Viral RNA polymerase inhibitor	PMID:28262699	Hepeviridae	Orthohepevirus A		Hepatitis E	10	DB14761	121304016	RWWYLEGWBNMMLJ-YSOARWBDSA-N	Investigational
Remdesivir	Antiviral	HMPV	(-)ssRNA	*								Viral RNA pol	Viral RNA polymerase inhibitor	PMID:28262699	Pneumoviridae	Human metapneumovirus		Lower respiratory infection in young children	24	DB14761	121304016	RWWYLEGWBNMMLJ-YSOARWBDSA-N	Investigational
Remdesivir	Antiviral	JUNV	(-)ssRNA	*								Viral RNA pol	Viral RNA polymerase inhibitor	PMID:28262699	Arenaviridae	Argentinian mammarenavirus		Argentine hemorrhagic fever	0	DB14761	121304016	RWWYLEGWBNMMLJ-YSOARWBDSA-N	Investigational
Remdesivir	Antiviral	LASV	(-)ssRNA	*								Viral RNA pol	Viral RNA polymerase inhibitor	PMID:28262699	Arenaviridae	Lassa mammarenavirus		Lassa hemorrhagic fever	0	DB14761	121304016	RWWYLEGWBNMMLJ-YSOARWBDSA-N	Investigational
Remdesivir	Antiviral	MARV	(-)ssRNA	*								Viral RNA pol	Viral RNA polymerase inhibitor	PMID:28262699	Filoviridae	Marburg marburgvirus	Marburg virus	Marburg hemorrhagic fever	3	DB14761	121304016	RWWYLEGWBNMMLJ-YSOARWBDSA-N	Investigational
Remdesivir	Antiviral	MERS-CoV	(+)ssRNA	*		*						Viral RNA pol	Viral RNA polymerase inhibitor	PMID:28659436	Coronaviridae	Middle East respiratory syndrome-related coronavirus		Middle East respiratory syndrome	8	DB14761	121304016	RWWYLEGWBNMMLJ-YSOARWBDSA-N	Investigational
Remdesivir	Antiviral	NiV	(-)ssRNA	*		*						Viral RNA pol	Viral RNA polymerase inhibitor	PMID:29425244, PMID: 31142680	Paramyxoviridae	Nipah henipavirus		Severe encephalitis and respiratory disease	4	DB14761	121304016	RWWYLEGWBNMMLJ-YSOARWBDSA-N	Investigational
Remdesivir	Antiviral	RSV	(-)ssRNA	*								Viral RNA pol	Viral RNA polymerase inhibitor	PMID:28262699	Pneumoviridae	Human orthopneumovirus		Lower respiratory tract infections	24	DB14761	121304016	RWWYLEGWBNMMLJ-YSOARWBDSA-N	Investigational
Remdesivir	Antiviral	SARS-CoV	(+)ssRNA	*		*						Viral RNA pol	Viral RNA polymerase inhibitor	PMID:29511076	Coronaviridae	Severe acute respiratory syndrome-related coronavirus		Severe acute respiratory syndrome	8	DB14761	121304016	RWWYLEGWBNMMLJ-YSOARWBDSA-N	Investigational
Remdesivir	Antiviral	SARS-CoV-2	(+)ssRNA	*								Viral RNA pol	Viral RNA polymerase inhibitor	PMID: 32251767	Coronaviridae	Severe acute respiratory syndrome-related coronavirus	Severe acute respiratory syndrome-related coronavirus 2	COVID-19	8	DB14761	121304016	RWWYLEGWBNMMLJ-YSOARWBDSA-N	Investigational
Remdesivir	Antiviral	TBEV	(+)ssRNA	*								Viral RNA pol	Viral RNA polymerase inhibitor	PMID:28262699	Flaviviridae	Tick-borne encephalitis virus		Tick-borne encephalitis	2	DB14761	121304016	RWWYLEGWBNMMLJ-YSOARWBDSA-N	Investigational
Reserpine	Antihypertensive	RABV	(-)ssRNA			*						Unknown	Unknown	PMID: 8059529	Rhabdoviridae	Rabies lyssavirus		Rabies	11	DB00206	5770	QEVHRUUCFGRFIF-MDEJGZGSSA-N	Approved
Reserpine	Antihypertensive	SARS-CoV	(+)ssRNA	*								Unknown	Unknown	PMID: 15226499	Coronaviridae	Severe acute respiratory syndrome-related coronavirus		Severe acute respiratory syndrome	8	DB00206	5770	QEVHRUUCFGRFIF-MDEJGZGSSA-N	Approved
Resveratrol	Antiviral	ASFV	dsDNA	*								Human multiple	Multiple	PMID: 21557969	Asfarviridae	African swine fever virus		No disease in human; Swine fever in swine		DB02709	445154	LUKBXSAWLPMMSZ-OWOJBTEDSA-N	Investigational
Resveratrol	Antiviral	CMV	dsDNA		*							Human multiple	Multiple	PMID: 15302137	Herpesviridae	Human betaherpesvirus 5		Mononucleosis-like illness	12	DB02709	445154	LUKBXSAWLPMMSZ-OWOJBTEDSA-N	Investigational
Resveratrol	Antiviral	EBV	dsDNA			*						Human multiple	Multiple	PMID: 12162952	Herpesviridae	Human gammaherpesvirus 4		Infectious mononucleosis	12	DB02709	445154	LUKBXSAWLPMMSZ-OWOJBTEDSA-N	Investigational
Resveratrol	Antiviral	EV-A71	(+)ssRNA	*								Human multiple	Multiple	PMID: 25692777	Picornaviridae	Enterovirus A	Enterovirus A71	Acute flaccid myelitis (polio-like disorder); Gastroenteritis; Hand, foot, and mouth disease	9	DB02709	445154	LUKBXSAWLPMMSZ-OWOJBTEDSA-N	Investigational
Resveratrol	Antiviral	FLUAV	(-)ssRNA			*						Human multiple	Multiple	PMID: 15838800	Orthomyxoviridae	Influenza A virus		Influenza	34	DB02709	445154	LUKBXSAWLPMMSZ-OWOJBTEDSA-N	Investigational
Resveratrol	Antiviral	HSV-1	dsDNA	*								Human multiple	Multiple	PMID: 10551373	Herpesviridae	Human alphaherpesvirus 1		Cold sores	12	DB02709	445154	LUKBXSAWLPMMSZ-OWOJBTEDSA-N	Investigational
Resveratrol	Antiviral	HSV-2	dsDNA	*								Human multiple	Multiple	PMID: 10551373	Herpesviridae	Human alphaherpesvirus 2		Genital herpes	12	DB02709	445154	LUKBXSAWLPMMSZ-OWOJBTEDSA-N	Investigational
Resveratrol	Antiviral	MERS-CoV	(+)ssRNA	*								Human multiple	Multiple	PMID: 28193191	Coronaviridae	Middle East respiratory syndrome-related coronavirus		Middle East respiratory syndrome	8	DB02709	445154	LUKBXSAWLPMMSZ-OWOJBTEDSA-N	Investigational
Resveratrol	Antiviral	RoV	dsRNA			*						Human multiple	Multiple	PMID: 32682225	Reoviridae	Rotavirus A	Simian rotavirus A	Diarrheal disease	0	DB02709	445154	LUKBXSAWLPMMSZ-OWOJBTEDSA-N	Investigational
Resveratrol	Antiviral	RSV	(-)ssRNA			*						Human multiple	Multiple	PMID: 21937650	Pneumoviridae	Human orthopneumovirus		Lower respiratory tract infections	24	DB02709	445154	LUKBXSAWLPMMSZ-OWOJBTEDSA-N	Investigational
Resveratrol	Antiviral	SARS-CoV-2	(+)ssRNA	*								Human multiple	Multiple	PMID: 33222316	Coronaviridae	Severe acute respiratory syndrome-related coronavirus	Severe acute respiratory syndrome-related coronavirus 2	COVID-19	8	DB02709	445154	LUKBXSAWLPMMSZ-OWOJBTEDSA-N	Investigational
Resveratrol	Antiviral	ZIKV	(+)ssRNA		*							Human multiple	Multiple	PMID: 34282543	Flaviviridae	Zika virus		Zika virus disease	2	DB02709	445154	LUKBXSAWLPMMSZ-OWOJBTEDSA-N	Investigational
Ribavirin	Antiviral	Ast-VA1	(+)ssRNA	*								Viral RNA pol	Nucleoside inhibitor; Guanosine (ribonucleic) analog	PMID: 31864069	Astroviridae	Mamastrovirus 9	Astrovirus VA1	Gastroenteritis	-1	DB00811	37542	IWUCXVSUMQZMFG-AFCXAGJDSA-N	Approved
Ribavirin	Antiviral	CHIKV	(+)ssRNA	*								Viral RNA pol	Nucleoside inhibitor Guanosine (ribonucleic) analog	PMID:30354193	Togaviridae	Chikungunya virus		Chikungunya fever	6	DB00811	37542	IWUCXVSUMQZMFG-AFCXAGJDSA-N	Approved
Ribavirin	Antiviral	DENV-1	(+)ssRNA	*								Viral RNA pol	Nucleoside inhibitor; Guanosine (ribonucleic) analog	PMID: 12719009	Flaviviridae	Dengue virus	Dengue virus 1	Dengue fever	2	DB00811	37542	IWUCXVSUMQZMFG-AFCXAGJDSA-N	Approved
Ribavirin	Antiviral	DENV-2	(+)ssRNA	*								Viral RNA pol	Nucleoside inhibitor; Guanosine (ribonucleic) analog	PMID: 12719009	Flaviviridae	Dengue virus	Dengue virus 2	Dengue fever	2	DB00811	37542	IWUCXVSUMQZMFG-AFCXAGJDSA-N	Approved
Ribavirin	Antiviral	DENV-4	(+)ssRNA	*								Viral RNA pol	Nucleoside inhibitor; Guanosine (ribonucleic) analog	PMID: 12719009	Flaviviridae	Dengue virus	Dengue virus 4	Dengue fever	2	DB00811	37542	IWUCXVSUMQZMFG-AFCXAGJDSA-N	Approved
Ribavirin	Antiviral	HAstV-4	(+)ssRNA	*								Viral RNA pol	Nucleoside inhibitor; Guanosine (ribonucleic) analog	PMID: 31864069	Astroviridae	Mamastrovirus 1	Human Astrovirus 4	Gastroenteritis	-1	DB00811	37542	IWUCXVSUMQZMFG-AFCXAGJDSA-N	Approved
Ribavirin	Antiviral	HCV	(+)ssRNA							*	*	Viral RNA pol	Nucleoside inhibitor; Guanosine (ribonucleic) analog	CID:37542; DB00811; NCT03069001	Flaviviridae	Hepacivirus C		Hepatitis C	2	DB00811	37542	IWUCXVSUMQZMFG-AFCXAGJDSA-N	Approved
Ribavirin	Antiviral	HEV	(+)ssRNA					*		*		Viral RNA pol	Nucleoside inhibitor; Guanosine (ribonucleic) analog	CID:37542; NCT01698723	Hepeviridae	Orthohepevirus A		Hepatitis E	10	DB00811	37542	IWUCXVSUMQZMFG-AFCXAGJDSA-N	Approved
Ribavirin	Antiviral	HPIV-2	(-)ssRNA	*								Viral RNA pol	Nucleoside inhibitor; Guanosine (ribonucleic) analog	PMID: 25154465	Paramyxoviridae	Human orthorubulavirus 2		Upper respiratory tract infections	4	DB00811	37542	IWUCXVSUMQZMFG-AFCXAGJDSA-N	Approved
Ribavirin	Antiviral	JEV	(+)ssRNA	*								Viral RNA pol	Nucleoside inhibitor; Guanosine (ribonucleic) analog	PMID: 12719009	Flaviviridae	Japanese encephalitis virus		Japanese encephalitis	2	DB00811	37542	IWUCXVSUMQZMFG-AFCXAGJDSA-N	Approved
Ribavirin	Antiviral	LASV	(-)ssRNA	*		*		*				Viral RNA pol	Nucleoside inhibitor; Guanosine (ribonucleic) analog	PMID:28916737; NCT00992693	Arenaviridae	Lassa mammarenavirus		Lassa hemorrhagic fever	0	DB00811	37542	IWUCXVSUMQZMFG-AFCXAGJDSA-N	Approved
Ribavirin	Antiviral	LCMV	(-)ssRNA	*								Viral RNA pol	Nucleoside inhibitor; Guanosine (ribonucleic) analog	PMID:31302150	Arenaviridae	Lymphocytic choriomeningitis mammarenavirus		Lymphocytic choriomeningitis	0	DB00811	37542	IWUCXVSUMQZMFG-AFCXAGJDSA-N	Approved
Ribavirin	Antiviral	LGTV	(+)ssRNA	*								Viral RNA pol	Nucleoside inhibitor; Guanosine (ribonucleic) analog	PMID: 12719009	Flaviviridae	Langat virus		No disease in humans	2	DB00811	37542	IWUCXVSUMQZMFG-AFCXAGJDSA-N	Approved
Ribavirin	Antiviral	MeV	(-)ssRNA	*								Viral RNA pol	Nucleoside inhibitor; Guanosine (ribonucleic) analog	PMID:30030950	Paramyxoviridae	Measles morbillivirus		Measles	33	DB00811	37542	IWUCXVSUMQZMFG-AFCXAGJDSA-N	Approved
Ribavirin	Antiviral	RABV	(-)ssRNA	*								Viral RNA pol	Nucleoside inhibitor; Guanosine (ribonucleic) analog	PMID: 29459063	Rhabdoviridae	Rabies lyssavirus		Rabies	11	DB00811	37542	IWUCXVSUMQZMFG-AFCXAGJDSA-N	Approved
Ribavirin	Antiviral	HMPV	(-)ssRNA			*						Viral RNA pol	Nucleoside inhibitor; Guanosine (ribonucleic) analog	PMID: 16436743	Pneumoviridae	Human metapneumovirus		Lower respiratory infection in young children	24	DB01268	5329102	WINHZLLDWRZWRT-ATVHPVEESA-N	Approved
Ribavirin	Antiviral	SNV	(-)ssRNA	*								Viral RNA pol	Nucleoside inhibitor; Guanosine (ribonucleic) analog	PMID: 17251568	Hantaviridae	Hantaan orthohantavirus		Hemorrhagic fever with renal syndrome, Hantavirus pulmonary syndrome	21	DB01268	5329102	WINHZLLDWRZWRT-ATVHPVEESA-N	Approved
Ribavirin	Antiviral	HTNV	(-)ssRNA	*								Viral RNA pol	Nucleoside inhibitor; Guanosine (ribonucleic) analog	PMID: 34203936	Hantaviridae	Hantaan orthohantavirus		Hemorrhagic fever with renal syndrome, Hantavirus pulmonary syndrome	21	DB01268	5329102	WINHZLLDWRZWRT-ATVHPVEESA-N	Approved
Ribavirin	Antiviral	JUNV	(-)ssRNA			*						Viral RNA pol	Nucleoside inhibitor; Guanosine (ribonucleic) analog	PMID: 22212688	Arenaviridae	Argentinian mammarenavirus		Argentine hemorrhagic fever	0	DB01268	5329102	WINHZLLDWRZWRT-ATVHPVEESA-N	Approved
Ribavirin	Antiviral	FLUAV	(-)ssRNA					*				Viral RNA pol	Nucleoside inhibitor; Guanosine (ribonucleic) analog	PMID: 3307623	Orthomyxoviridae	Influenza A virus		Influenza	34	DB01268	5329102	WINHZLLDWRZWRT-ATVHPVEESA-N	Approved
Ribavirin	Antiviral	FLUBV	(-)ssRNA					*				Viral RNA pol	Nucleoside inhibitor; Guanosine (ribonucleic) analog	PMID: 3307623	Orthomyxoviridae	Influenza A virus		Influenza	34	DB01268	5329102	WINHZLLDWRZWRT-ATVHPVEESA-N	Approved
Ribavirin	Antiviral	RSV	(-)ssRNA	*				*	*	*		Viral RNA pol	Nucleoside inhibitor; Guanosine (ribonucleic) analog	CID:37542; DB00811; NCT00016081	Pneumoviridae	Human orthopneumovirus		Lower respiratory tract infections	24	DB00811	37542	IWUCXVSUMQZMFG-AFCXAGJDSA-N	Approved
Ribavirin	Antiviral	RuV	(+)ssRNA	*	*							Viral RNA pol	Nucleoside inhibitor; Guanosine (ribonucleic) analog	PMID:26408355	Matonaviridae	Rubivirus rubellae		Rubella	6	DB00811	37542	IWUCXVSUMQZMFG-AFCXAGJDSA-N	Approved
Ribavirin	Antiviral	SARS-CoV-2	(+)ssRNA	*								Viral RNA pol	Nucleoside inhibitor Guanosine (ribonucleic) analog	PMID: 32020029	Coronaviridae	Severe acute respiratory syndrome-related coronavirus	Severe acute respiratory syndrome-related coronavirus 2	COVID-19	8	DB00811	37542	IWUCXVSUMQZMFG-AFCXAGJDSA-N	Approved
Ribavirin	Antiviral	USUV	(+)ssRNA	*								Viral RNA pol	Nucleoside inhibitor; Guanosine (ribonucleic) analog	PMID: 12719009	Flaviviridae	Usutu virus		Fever; rash; encephalitis; meningitis	2	DB00811	37542	IWUCXVSUMQZMFG-AFCXAGJDSA-N	Approved
Ribavirin	Antiviral	WESSV	(+)ssRNA	*								Viral RNA pol	Nucleoside inhibitor; Guanosine (ribonucleic) analog	PMID: 12719009	Flaviviridae	Wesselsbron virus		Fever; headache; myalgia; arthralgia; impaired vision	2	DB00811	37542	IWUCXVSUMQZMFG-AFCXAGJDSA-N	Approved
Ribavirin	Antiviral	WNV	(+)ssRNA	*								Viral RNA pol	Nucleoside inhibitor; Guanosine (ribonucleic) analog	PMID: 12719009	Flaviviridae	West Nile virus		West Nile fever	2	DB00811	37542	IWUCXVSUMQZMFG-AFCXAGJDSA-N	Approved
Ribavirin	Antiviral	YFV	(+)ssRNA	*								Viral RNA pol	Nucleoside inhibitor; Guanosine (ribonucleic) analog	PMID: 12719009	Flaviviridae	Yellow fever virus		Yellow fever	2	DB00811	37542	IWUCXVSUMQZMFG-AFCXAGJDSA-N	Approved
Ribavirin	Antiviral	ZIKV	(+)ssRNA	*								Viral RNA pol	Nucleoside inhibitor; Guanosine (ribonucleic) analog	PMID: 12719009	Flaviviridae	Zika virus		Zika virus disease	2	DB00811	37542	IWUCXVSUMQZMFG-AFCXAGJDSA-N	Approved
Rilpivirine	Antiviral	HIV-1	ssRNA-RT							*		Viral RT	Inhibits viral DNA synthesis	DrugBank ID: DB08864	Retroviridae	Human immunodeficiency virus 1		Acquired immune deficiency syndrome	33	DB08864	6451164	YIBOMRUWOWDFLG-ONEGZZNKSA-N	Approved
Rilpivirine	Antiviral	ZIKV	(+)ssRNA			*						Viral RNA pol	Inhibits viral DNA synthesis	PMID: 31653397	Flaviviridae	Zika virus		Zika virus disease	2	DB08864	6451164	YIBOMRUWOWDFLG-ONEGZZNKSA-N	Approved
Rimantadine	Antiviral	FLUAV	(-)ssRNA							*		Viral ion channel	Unknown	DrugBank ID: DB00478	Orthomyxoviridae	Influenza A virus		Influenza	34	DB00478	5071	UBCHPRBFMUDMNC-UHFFFAOYSA-N	Approved
Rimantadine	Antiviral	PyV	dsDNA				*					Unknown	Unknown	PMID: 12605116	Polyomaviridae				-1	DB00478	5071	UBCHPRBFMUDMNC-UHFFFAOYSA-N	Approved
Ritonavir	Antiviral	PyV	(-)ssRNA			*						Unknown	HIV protease inhibitor	PMID: 29920098	Filoviridae	Zaire ebolavirus	Ebola virus	Ebola hemorrhagic fever	3	DB00503	392622	NCDNCNXCDXHOMX-XGKFQTDJSA-N	Approved
Ritonavir	Antiviral	HIV-1	ssRNA-RT					*	*	*	*	Viral protease	HIV protease inhibitor	CID:392622; DB00503; NCT01702090	Retroviridae	Human immunodeficiency virus 1		Acquired immune deficiency syndrome	33	DB00503	392622	NCDNCNXCDXHOMX-XGKFQTDJSA-N	Approved
Ritonavir	Antiviral	HIV-2	ssRNA-RT					*	*	*		Viral protease	HIV protease inhibitor	CID:392622; NCT02150993	Retroviridae	Human immunodeficiency virus 2		Acquired immune deficiency syndrome	33	DB00503	392622	NCDNCNXCDXHOMX-XGKFQTDJSA-N	Approved
Ritonavir	Antiviral	MERS-CoV	(+)ssRNA	*				*	*			Viral protease	HIV protease inhibitor	PMID:26198719; NCT02150993	Coronaviridae	Middle East respiratory syndrome-related coronavirus		Middle East respiratory syndrome	8	DB00503	392622	NCDNCNXCDXHOMX-XGKFQTDJSA-N	Approved
Ritonavir	Antiviral	RVFV	(-)ssRNA	*								Unknown	HIV protease inhibitor	PMID:29698664	Phenuiviridae	Rift Valley fever phlebovirus		Rift Valley fever	23	DB00503	392622	NCDNCNXCDXHOMX-XGKFQTDJSA-N	Approved
Ritonavir	Antiviral	SARS-CoV-2	(+)ssRNA					*				Viral protease	HIV protease inhibitor	PMID: 33260064	Coronaviridae	Severe acute respiratory syndrome-related coronavirus	Severe acute respiratory syndrome-related coronavirus 2	COVID-19	8	DB00503	392622	NCDNCNXCDXHOMX-XGKFQTDJSA-N	Approved
Rupintrivir	Antiviral	ECHOV-30	(+)ssRNA	*								Viral protease	Prevents viral replication	PMID: 29164043	Picornaviridae	Enterovirus B	Echovirus E30	Mild symptoms, meningitis	9	DB05102	6440352	CAYJBRBGZBCZKO-BHGBQCOSSA-N	Investigational
Rupintrivir	Antiviral	EV-A71	(+)ssRNA	*								Viral protease	Prevents viral replication	PMID: 30988314	Picornaviridae	Enterovirus A	Enterovirus A71	Acute flaccid myelitis (polio-like disorder); Gastroenteritis; Hand, foot, and mouth disease	9	DB05102	6440352	CAYJBRBGZBCZKO-BHGBQCOSSA-N	Investigational
Rupintrivir	Antiviral	HRV-A1B	(+)ssRNA		*							Viral protease	Prevents viral replication	PMID: 31640701	Picornaviridae	Rhinovirus A	Rhinovirus A1B	Common cold	86	DB05102	6440352	CAYJBRBGZBCZKO-BHGBQCOSSA-N	Investigational
Rupintrivir	Antiviral	NoV	(+)ssRNA	*								Viral protease	Prevents viral replication	PMID: 24890597	Caliciviridae	Norwalk virus		Gastroenteritis	7	DB05102	6440352	CAYJBRBGZBCZKO-BHGBQCOSSA-N	Investigational
Rupintrivir	Antiviral	SARS-CoV-2	(+)ssRNA	*								Viral protease	Prevents viral replication	PMID: 33060595	Coronaviridae	Severe acute respiratory syndrome-related coronavirus	Severe acute respiratory syndrome-related coronavirus 2	COVID-19	8	DB05102	6440352	CAYJBRBGZBCZKO-BHGBQCOSSA-N	Investigational
S416	Antiviral	EBOV	(-)ssRNA	*								Human DHODH	DHODH inhibitor	PMID: 32754890	Filoviridae	Zaire ebolavirus	Ebola virus	Ebola hemorrhagic fever	3	N/A	N/A	N/A	Experimental
S416	Antiviral	FLUAV	(-)ssRNA	*								Human DHODH	DHODH inhibitor	PMID: 32754890	Orthomyxoviridae	Influenza A virus		Influenza	34	N/A	N/A	N/A	Experimental
S416	Antiviral	SARS-CoV-2	(+)ssRNA	*								Human DHODH	DHODH inhibitor	PMID: 32754890	Coronaviridae	Severe acute respiratory syndrome-related coronavirus	Severe acute respiratory syndrome-related coronavirus 2	COVID-19	8	N/A	N/A	N/A	Experimental
S416	Antiviral	ZIKV	(+)ssRNA	*								Human DHODH	DHODH inhibitor	PMID: 32754890	Flaviviridae	Zika virus		Zika virus disease	2	N/A	N/A	N/A	Experimental
Salinomycin	Antibiotic	CMV	dsDNA	*								Unknown	Ionophore	PMID:23571549	Herpesviridae	Human betaherpesvirus 5		Mononucleosis-like illness	12	DB11544	3085092	KQXDHUJYNAXLNZ-XQSDOZFQSA-N	Approved
Salinomycin	Antibiotic	FLUAV	(-)ssRNA	*		*						Viral ion channel	Ionophore	PMID:30282713	Orthomyxoviridae	Influenza A virus		Influenza	34	DB11544	3085092	KQXDHUJYNAXLNZ-XQSDOZFQSA-N	Approved
Salinomycin	Antibiotic	RSV	(-)ssRNA	*								Unknown	Ionophore	PMID:30095982	Pneumoviridae	Human orthopneumovirus		Lower respiratory tract infections	24	DB11544	3085092	KQXDHUJYNAXLNZ-XQSDOZFQSA-N	Approved
Saliphenylhalamide	Anticancer	BUNV	(-)ssRNA	*								Human vATPase	Human vATPase inhibitor	PMID:22910914	Peribunyaviridae	Bunyamwera orthobunyavirus		Bunyamwera fever	22	N/A	11271117		Experimental
Saliphenylhalamide	Anticancer	FLUBV	(-)ssRNA	*								Human vATPase	Human vATPase inhibitor	PMID:21418188	Orthomyxoviridae	Influenza A virus		Influenza	34	N/A	11271117		Experimental
Saliphenylhalamide	Anticancer	FLUAV	(-)ssRNA	*		*						Human vATPase	Human vATPase inhibitor	PMID:21418188	Orthomyxoviridae	Influenza A virus		Influenza	34	N/A	11271117		Experimental
Saliphenylhalamide	Anticancer	HPV-11	dsDNA	*								Human vATPase	Human vATPase inhibitor	PMID:24614368	Papillomaviridae	Alphapapillomavirus 10	Human papillomavirus 11		37	N/A	11271117		Experimental
Saliphenylhalamide	Anticancer	HPV-16	dsDNA	*								Human vATPase	Human vATPase inhibitor	PMID:24614368	Papillomaviridae	Alphapapillomavirus 9	Human papillomavirus type 16		37	N/A	11271117		Experimental
Saliphenylhalamide	Anticancer	HPV-18	dsDNA	*								Human vATPase	Human vATPase inhibitor	PMID:24614368	Papillomaviridae	Alphapapillomavirus 7	Human papillomavirus type 18		37	N/A	11271117		Experimental
Saliphenylhalamide	Anticancer	HPV-31	dsDNA	*								Human vATPase	Human vATPase inhibitor	PMID:24614368	Papillomaviridae	Alphapapillomavirus 9	Human papillomavirus type 31		37	N/A	11271117		Experimental
Saliphenylhalamide	Anticancer	HPV-6	dsDNA	*								Human vATPase	Human vATPase inhibitor	PMID:24614368	Papillomaviridae	Alphapapillomavirus 10	Human papillomavirus type 6	Genital warts and laryngeal papillomatosis	37	N/A	11271117		Experimental
Saliphenylhalamide	Anticancer	SINV	(+)ssRNA	*								Human vATPase	Human vATPase inhibitor	PMID:22910914	Togaviridae	Sindbis virus		Rash and arthritis	6	N/A	11271117		Experimental
Saliphenylhalamide	Anticancer	ZIKV	(+)ssRNA	*								Human vATPase	Human vATPase inhibitor	PMID:28049006	Flaviviridae	Zika virus		Zika virus disease	2	N/A	11271117		Experimental
Saquinavir	Antiviral	FLUAV	(-)ssRNA	*								Unknown	Protease inhibitor	PMID: 21620431	Orthomyxoviridae	Influenza A virus		Influenza	34	DB01232	441243	QWAXKHKRTORLEM-UGJKXSETSA-N	Approved
Saquinavir	Antiviral	HIV-1	ssRNA-RT							*		Viral protease	Protease inhibitor	DrugBank ID: DB01232	Retroviridae	Human immunodeficiency virus 1		Acquired immune deficiency syndrome	33	DB01232	441243	QWAXKHKRTORLEM-UGJKXSETSA-N	Approved
Saquinavir	Antiviral	SARS-CoV-2	(+)ssRNA	*								Viral protease	Protease inhibitor	PMID: 33243253	Coronaviridae	Severe acute respiratory syndrome-related coronavirus	Severe acute respiratory syndrome-related coronavirus 2	COVID-19	8	DB01232	441243	QWAXKHKRTORLEM-UGJKXSETSA-N	Approved
Saquinavir	Antiviral	VSV	(-)ssRNA	*								Unknown	Protease inhibitor	PMID: 21620431	Rhabdoviridae	Indiana vesiculovirus		Vesicular stomatitis	11	DB01232	441243	QWAXKHKRTORLEM-UGJKXSETSA-N	Approved
Saracatinib	Anticancer	CMV	dsDNA	*								Human PTK	Unknown	PMID: 28237943	Herpesviridae	Human betaherpesvirus 5		Mononucleosis-like illness	12	DB11805	10302451	OUKYUETWWIPKQR-UHFFFAOYSA-N	Approved
Saracatinib	Anticancer	DENV-2	(+)ssRNA	*								Human PTK	Unknown	PMID: 23616652	Flaviviridae	Dengue virus	Dengue virus 2	Dengue fever	2	DB11805	10302451	OUKYUETWWIPKQR-UHFFFAOYSA-N	Approved
Saracatinib	Anticancer	MERS-CoV	(+)ssRNA	*								Human PTK	Unknown	PMID: 29795047	Coronaviridae	Middle East respiratory syndrome-related coronavirus		Middle East respiratory syndrome	8	DB11805	10302451	OUKYUETWWIPKQR-UHFFFAOYSA-N	Approved
Seliciclib	Anticancer	FLUAV	(-)ssRNA	*								Human PTK	Cyclin-dependent kinase (CDK) inhibitor	PMID: 32327257	Orthomyxoviridae	Influenza A virus		Influenza	34	DB11805	10302451	OUKYUETWWIPKQR-UHFFFAOYSA-N	Approved
Seliciclib	Anticancer	EBV	dsDNA	*								Human PTK	Cyclin-dependent kinase (CDK) inhibitor	PMID:21209116	Herpesviridae	Human gammaherpesvirus 4		Infectious mononucleosis	12	DB06195	160355	BTIHMVBBUGXLCJ-OAHLLOKOSA-N	Investigational
Seliciclib	Anticancer	HIV-1	ssRNA-RT	*								Human PTK	Cyclin-dependent kinase (CDK) inhibitor	PMID:17625008	Retroviridae	Human immunodeficiency virus 1		Acquired immune deficiency syndrome	33	DB06195	160355	BTIHMVBBUGXLCJ-OAHLLOKOSA-N	Investigational
Seliciclib	Anticancer	HSV-1	dsDNA	*								Human PTK	Cyclin-dependent kinase (CDK) inhibitor	PMID:11773384	Herpesviridae	Human alphaherpesvirus 1		Cold sores	12	DB06195	160355	BTIHMVBBUGXLCJ-OAHLLOKOSA-N	Investigational
Seliciclib	Anticancer	JCV	dsDNA	*								Human PTK	Cyclin-dependent kinase (CDK) inhibitor	PMID:17919676	Polyomaviridae	Human polyomavirus 2		Progressive multifocal leukoencephalopathy	-1	DB06195	160355	BTIHMVBBUGXLCJ-OAHLLOKOSA-N	Investigational
Seliciclib	Anticancer	VZV	dsDNA	*		*						Human PTK	Cyclin-dependent kinase (CDK) inhibitor	PMID:20307580	Herpesviridae	Human alphaherpesvirus 3		Chickenpox (varicella)	12	DB06195	160355	BTIHMVBBUGXLCJ-OAHLLOKOSA-N	Investigational
Silvestrol	Anticancer; Antiviral	CCHFV	(-)ssRNA		*							Human EIF4A	RNA helicase inhibitor	PMID: 31931103	Nairoviridae	Crimean-Congo hemorrhagic fever orthonairovirus		Crimean-Congo hemorrhagic fever	1	N/A	11787114	GVKXFVCXBFGBCD-QKDMMWSPSA-N	Experimental
Silvestrol	Anticancer; Antiviral	CHIKV	(+)ssRNA	*								Human EIF4A	RNA helicase inhibitor	PMID: 30380742	Togaviridae	Chikungunya virus		Chikungunya fever	6	N/A	11787114	GVKXFVCXBFGBCD-QKDMMWSPSA-N	Experimental
Silvestrol	Anticancer; Antiviral	EBOV	(-)ssRNA	*								Human EIF4A	RNA helicase inhibitor	PMID: 27864075	Filoviridae	Zaire ebolavirus	Ebola virus	Ebola hemorrhagic fever	3	N/A	11787114	GVKXFVCXBFGBCD-QKDMMWSPSA-N	Experimental
Silvestrol	Anticancer; Antiviral	FLUAV	(-)ssRNA	*								Human EIF4A	RNA helicase inhibitor	PMID: 29258238	Orthomyxoviridae	Influenza A virus		Influenza	34	N/A	11787114	GVKXFVCXBFGBCD-QKDMMWSPSA-N	Experimental
Silvestrol	Anticancer; Antiviral	HCoV-229E	(+)ssRNA	*								Human EIF4A	RNA helicase inhibitor	PMID: 29258862	Coronaviridae	Human coronavirus 229E		Common cold	8	N/A	11787114	GVKXFVCXBFGBCD-QKDMMWSPSA-N	Experimental
Silvestrol	Anticancer; Antiviral	HEV	(+)ssRNA			*						Human EIF4A	RNA helicase inhibitor	PMID: 30036559	Hepeviridae	Orthohepevirus A		Hepatitis E	10	N/A	11787114	GVKXFVCXBFGBCD-QKDMMWSPSA-N	Experimental
Silvestrol	Anticancer; Antiviral	HRV-A1	(+)ssRNA	*								Human EIF4A	RNA helicase inhibitor	PMID: 29258862	Picornaviridae	Rhinovirus A	Rhinovirus A1	Common cold	86	N/A	11787114	GVKXFVCXBFGBCD-QKDMMWSPSA-N	Experimental
Silvestrol	Anticancer; Antiviral	LASV	(-)ssRNA		*							Human EIF4A	RNA helicase inhibitor	PMID: 31931103	Arenaviridae	Lassa mammarenavirus		Lassa hemorrhagic fever	0	N/A	11787114	GVKXFVCXBFGBCD-QKDMMWSPSA-N	Experimental
Silvestrol	Anticancer; Antiviral	MERS-CoV	(+)ssRNA	*								Human EIF4A	RNA helicase inhibitor	PMID: 29258862	Coronaviridae	Middle East respiratory syndrome-related coronavirus		Middle East respiratory syndrome	8	N/A	11787114	GVKXFVCXBFGBCD-QKDMMWSPSA-N	Experimental
Silvestrol	Anticancer; Antiviral	PV-1	(+)ssRNA	*								Human EIF4A	RNA helicase inhibitor	PMID: 29258862	Picornaviridae	Enterovirus C	Human poliovirus 1	Poliomyelitis		N/A	11787114	GVKXFVCXBFGBCD-QKDMMWSPSA-N	Experimental
Silvestrol	Anticancer; Antiviral	SARS-CoV-2	(+)ssRNA	*								Human EIF4A	RNA helicase inhibitor	PMID: 33422611	Coronaviridae	Severe acute respiratory syndrome-related coronavirus	Severe acute respiratory syndrome-related coronavirus 2	COVID-19	8	N/A	11787114	GVKXFVCXBFGBCD-QKDMMWSPSA-N	Experimental
Silvestrol	Anticancer; Antiviral	ZIKV	(+)ssRNA	*								Human EIF4A	RNA helicase inhibitor	PMID: 29584632	Flaviviridae	Zika virus		Zika virus disease	2	N/A	11787114	GVKXFVCXBFGBCD-QKDMMWSPSA-N	Experimental
Simeprevir	Antiviral	EV-A71	(+)ssRNA	*								Viral protease	Recovers host IFN signaling	PMID: 31563599	Picornaviridae	Enterovirus A	Enterovirus A71	Acute flaccid myelitis (polio-like disorder); Gastroenteritis; Hand, foot, and mouth disease	9	DB06290	24873435	JTZZSQYMACOLNN-VDWJNHBNSA-N	Approved
Simeprevir	Antiviral	HCV	(+)ssRNA							*		Viral protease	Recovers host IFN signaling	DrugBank ID: DB06290	Flaviviridae	Hepacivirus C		Hepatitis C	2	DB06290	24873435	JTZZSQYMACOLNN-VDWJNHBNSA-N	Approved
Simeprevir	Antiviral	HSV-1	dsDNA	*								Viral protease	Recovers host IFN signaling	PMID: 31563599	Herpesviridae	Human alphaherpesvirus 1		Cold sores	12	DB06290	24873435	JTZZSQYMACOLNN-VDWJNHBNSA-N	Approved
Simeprevir	Antiviral	SARS-CoV-2	(+)ssRNA	*								Viral protease	Recovers host IFN signaling	PMID: 32873185	Coronaviridae	Severe acute respiratory syndrome-related coronavirus	Severe acute respiratory syndrome-related coronavirus 2	COVID-19	8	DB06290	24873435	JTZZSQYMACOLNN-VDWJNHBNSA-N	Approved
Simeprevir	Antiviral	ZIKV	(+)ssRNA	*								Viral protease	Recovers host IFN signaling	PMID: 31563599	Flaviviridae	Zika virus		Zika virus disease	2	DB06290	24873435	JTZZSQYMACOLNN-VDWJNHBNSA-N	Approved
Simvastatin	Lipid-Lowering	CMV	dsDNA	*								Human HMGCR	HMG CoA reductase inhibitor	PMID:24976258	Herpesviridae	Human betaherpesvirus 5		Mononucleosis-like illness	12	DB00641	54454	RYMZZMVNJRMUDD-HGQWONQESA-N	Approved
Simvastatin	Lipid-Lowering	DENV-2	(+)ssRNA	*								Human HMGCR	HMG CoA reductase inhibitor	PMID:27431377	Flaviviridae	Dengue virus	Dengue virus 2	Dengue fever	2	DB00641	54454	RYMZZMVNJRMUDD-HGQWONQESA-N	Approved
Simvastatin	Lipid-Lowering	FLUAV	(-)ssRNA	*								Human HMGCR	HMG CoA reductase inhibitor	PMID:25882623	Orthomyxoviridae	Influenza A virus		Influenza	34	DB00641	54454	RYMZZMVNJRMUDD-HGQWONQESA-N	Approved
Simvastatin	Lipid-Lowering	HBV	dsDNA-RT	*			*					Human HMGCR	HMG CoA reductase inhibitor	PMID:27779671; NCT00994773	Hepadnaviridae	Hepatitis B virus		Hepatitis B	35	DB00641	54454	RYMZZMVNJRMUDD-HGQWONQESA-N	Approved
Simvastatin	Lipid-Lowering	HCV	(+)ssRNA					*				Human HMGCR	HMG CoA reductase inhibitor	NCT03490097	Flaviviridae	Hepacivirus C		Hepatitis C	2	DB00641	54454	RYMZZMVNJRMUDD-HGQWONQESA-N	Approved
Simvastatin	Lipid-Lowering	PV-1	(+)ssRNA	*								Human HMGCR	HMG CoA reductase inhibitor	PMID:16824485	Picornaviridae	Enterovirus C	Human poliovirus 1	Poliomyelitis		DB00641	54454	RYMZZMVNJRMUDD-HGQWONQESA-N	Approved
Simvastatin	Lipid-Lowering	ZIKV	(+)ssRNA	*								Human HMGCR	HMG CoA reductase inhibitor	PMID:31391514	Flaviviridae	Zika virus		Zika virus disease	2	DB00641	54454	RYMZZMVNJRMUDD-HGQWONQESA-N	Approved
Sirolimus	Immunosuppressant	CMV	dsDNA								*	Human PTK	IL-2-dependent T-cell proliferation inhibitor	NCT02683291	Herpesviridae	Human betaherpesvirus 5		Mononucleosis-like illness	12	DB00877	5284616	QFJCIRLUMZQUOT-HPLJOQBZSA-N	Approved
Sirolimus	Immunosuppressant	FLUAV	(-)ssRNA								*	Human PTK	IL-2-dependent T-cell proliferation inhibitor	NCT03901001	Orthomyxoviridae	Influenza A virus		Influenza	34	DB00877	5284616	QFJCIRLUMZQUOT-HPLJOQBZSA-N	Approved
Sirolimus	Immunosuppressant	HBV	dsDNA-RT	*								Human PTK	IL-2-dependent T-cell proliferation inhibitor	PMID:29730285	Hepadnaviridae	Hepatitis B virus		Hepatitis B	35	DB00877	5284616	QFJCIRLUMZQUOT-HPLJOQBZSA-N	Approved
Sirolimus	Immunosuppressant	HCV	(+)ssRNA					*			*	Human PTK	IL-2-dependent T-cell proliferation inhibitor	NCT01469884	Flaviviridae	Hepacivirus C		Hepatitis C	2	DB00877	5284616	QFJCIRLUMZQUOT-HPLJOQBZSA-N	Approved
Sirolimus	Immunosuppressant	HDV	(-)ssRNA	*								Human PTK	IL-2-dependent T-cell proliferation inhibitor	PMID:29730285	Kolmioviridae	Hepatitis delta virus		Hepatitis D	-1	DB00877	5284616	QFJCIRLUMZQUOT-HPLJOQBZSA-N	Approved
Sirolimus	Immunosuppressant	HIV-1	ssRNA-RT								*	Human PTK	IL-2-dependent T-cell proliferation inhibitor	NCT02990312	Retroviridae	Human immunodeficiency virus 1		Acquired immune deficiency syndrome	33	DB00877	5284616	QFJCIRLUMZQUOT-HPLJOQBZSA-N	Approved
Sirolimus	Immunosuppressant	KSHV	dsDNA					*				Human PTK	IL-2-dependent T-cell proliferation inhibitor	NCT01412515	Herpesviridae	Human gammaherpesvirus 8		Kaposi's sarcoma	12	DB00877	5284616	QFJCIRLUMZQUOT-HPLJOQBZSA-N	Approved
Sirolimus	Immunosuppressant	MERS-CoV	(+)ssRNA	*								Human PTK	IL-2-dependent T-cell proliferation inhibitor	PMID: 25487801	Coronaviridae	Middle East respiratory syndrome-related coronavirus		Middle East respiratory syndrome	8	DB00877	5284616	QFJCIRLUMZQUOT-HPLJOQBZSA-N	Approved
Sirolimus	Immunosuppressant	RuV	(+)ssRNA	*	*							Human PTK	IL-2-dependent T-cell proliferation inhibitor	PMID:28475412	Matonaviridae	Rubivirus rubellae		Rubella	6	DB00877	5284616	QFJCIRLUMZQUOT-HPLJOQBZSA-N	Approved
Sirolimus	Immunosuppressant	RVFV	(-)ssRNA	*		*						Human PTK	IL-2-dependent T-cell proliferation inhibitor	PMID:28442428	Phenuiviridae	Rift Valley fever phlebovirus		Rift Valley fever	23	DB00877	5284616	QFJCIRLUMZQUOT-HPLJOQBZSA-N	Approved
Sirolimus	Immunosuppressant	SARS-CoV-2	(+)ssRNA					*				Human PTK	IL-2-dependent T-cell proliferation inhibitor	NCT04461340	Coronaviridae	Severe acute respiratory syndrome-related coronavirus	Severe acute respiratory syndrome-related coronavirus 2	COVID-19	8	DB00877	5284616	QFJCIRLUMZQUOT-HPLJOQBZSA-N	Approved
Sofosbuvir	Antiviral	CHIKV	(+)ssRNA			*						Viral RNA pol	Nucleotide analog inhibitor of HCV NS5B RNA-dependent RNA polymerase	PMID:30455237	Togaviridae	Chikungunya virus		Chikungunya fever	6	DB08934	45375808	TTZHDVOVKQGIBA-IQWMDFIBSA-N	Approved
Sofosbuvir	Antiviral	DENV-2	(+)ssRNA	*								Viral RNA pol	Nucleotide analog inhibitor of HCV NS5B RNA-dependent RNA polymerase	PMID:28834304	Flaviviridae	Dengue virus	Dengue virus 2	Dengue fever	2	DB08934	45375808	TTZHDVOVKQGIBA-IQWMDFIBSA-N	Approved
Sofosbuvir	Antiviral	HAV	(+)ssRNA	*								Viral RNA pol	Nucleotide analog inhibitor of HCV NS5B RNA-dependent RNA polymerase	PMID: 29653132	Picornaviridae	Hepatovirus A	Human Hepatitis A virus	Hepatitis A	86	DB08934	45375808	TTZHDVOVKQGIBA-IQWMDFIBSA-N	Approved
Sofosbuvir	Antiviral	HCV	(+)ssRNA					*	*	*	*	Viral RNA pol	Nucleotide analog inhibitor of HCV NS5B RNA-dependent RNA polymerase	CID:45375808; DB08934; NCT03069001	Flaviviridae	Hepacivirus C		Hepatitis C	2	DB08934	45375808	TTZHDVOVKQGIBA-IQWMDFIBSA-N	Approved
Sofosbuvir	Antiviral	HEV	(+)ssRNA	*								Viral RNA pol	Nucleotide analog inhibitor of HCV NS5B RNA-dependent RNA polymerase	PMID: 31362004	Hepeviridae	Orthohepevirus A		Hepatitis E	10	DB08934	45375808	TTZHDVOVKQGIBA-IQWMDFIBSA-N	Approved
Sofosbuvir	Antiviral	SARS-CoV-2	(+)ssRNA						*			Viral RNA pol	Nucleotide analog inhibitor of HCV NS5B RNA-dependent RNA polymerase	NCT04460443	Coronaviridae	Severe acute respiratory syndrome-related coronavirus	Severe acute respiratory syndrome-related coronavirus 2	COVID-19	8	DB08934	45375808	TTZHDVOVKQGIBA-IQWMDFIBSA-N	Approved
Sofosbuvir	Antiviral	YFV	(+)ssRNA	*								Viral RNA pol	Nucleotide analog inhibitor of HCV NS5B RNA-dependent RNA polymerase	PMID:31594756	Flaviviridae	Yellow fever virus		Yellow fever	2	DB08934	45375808	TTZHDVOVKQGIBA-IQWMDFIBSA-N	Approved
Sofosbuvir	Antiviral	ZIKV	(+)ssRNA	*	*	*						Viral RNA pol	Nucleotide analog inhibitor of HCV NS5B RNA-dependent RNA polymerase	PMID:27902933	Flaviviridae	Zika virus		Zika virus disease	2	DB08934	45375808	TTZHDVOVKQGIBA-IQWMDFIBSA-N	Approved
Sorafenib	Anticancer	CHIKV	(+)ssRNA	*								Human PTK	B-Raf; FGFR-1; VEGFR-2 & -3; PDGFR-beta; KIT; and FLT3 inhibitor	PMID:29981794	Togaviridae	Chikungunya virus		Chikungunya fever	6	DB00398	216239	MLDQJTXFUGDVEO-UHFFFAOYSA-N	Approved
Sorafenib	Anticancer	EV-A71	(+)ssRNA	*								Human PTK	B-Raf; FGFR-1; VEGFR-2 & -3; PDGFR-beta; KIT; and FLT3 inhibitor	PMID:24680956	Picornaviridae	Enterovirus A	Enterovirus A71	Acute flaccid myelitis (polio-like disorder); Gastroenteritis; Hand, foot, and mouth disease	9	DB00398	216239	MLDQJTXFUGDVEO-UHFFFAOYSA-N	Approved
Sorafenib	Anticancer	FLUAV	(-)ssRNA	*								Human PTK	B-Raf; FGFR-1; VEGFR-2 & -3; PDGFR-beta; KIT; and FLT3 inhibitor	PMID:30883607	Orthomyxoviridae	Influenza A virus		Influenza	34	DB00398	216239	MLDQJTXFUGDVEO-UHFFFAOYSA-N	Approved
Sorafenib	Anticancer	HCV	(+)ssRNA	*								Human PTK	B-Raf; FGFR-1; VEGFR-2 & -3; PDGFR-beta; KIT; and FLT3 inhibitor	PMID:23281732	Flaviviridae	Hepacivirus C		Hepatitis C	2	DB00398	216239	MLDQJTXFUGDVEO-UHFFFAOYSA-N	Approved
Sorafenib	Anticancer	HSV-1	dsDNA	*								Human PTK	B-Raf; FGFR-1; VEGFR-2 & -3; PDGFR-beta; KIT; and FLT3 inhibitor	PMID:30883607	Herpesviridae	Human alphaherpesvirus 1		Cold sores	12	DB00398	216239	MLDQJTXFUGDVEO-UHFFFAOYSA-N	Approved
Sorafenib	Anticancer	HTNV	(-)ssRNA	*								Human PTK	B-Raf; FGFR-1; VEGFR-2 & -3; PDGFR-beta; KIT; and FLT3 inhibitor	PMID:30883607	Hantaviridae	Hantaan orthohantavirus		Hemorrhagic fever with renal syndrome, Hantavirus pulmonary syndrome	21	DB00398	216239	MLDQJTXFUGDVEO-UHFFFAOYSA-N	Approved
Sorafenib	Anticancer	KSHV	dsDNA				*					Human PTK	B-Raf; FGFR-1; VEGFR-2 & -3; PDGFR-beta; KIT; and FLT3 inhibitor	NCT00287495	Herpesviridae	Human gammaherpesvirus 8		Kaposi's sarcoma	12	DB00398	216239	MLDQJTXFUGDVEO-UHFFFAOYSA-N	Approved
Sorafenib	Anticancer	RABV	(-)ssRNA	*								Human PTK	B-Raf; FGFR-1; VEGFR-2 & -3; PDGFR-beta; KIT; and FLT3 inhibitor	PMID:29459063	Rhabdoviridae	Rabies lyssavirus		Rabies	11	DB00398	216239	MLDQJTXFUGDVEO-UHFFFAOYSA-N	Approved
Sorafenib	Anticancer	SINV	(+)ssRNA	*								Human PTK	B-Raf; FGFR-1; VEGFR-2 & -3; PDGFR-beta; KIT; and FLT3 inhibitor	PMID:29981794	Togaviridae	Sindbis virus		Rash and arthritis	6	DB00398	216239	MLDQJTXFUGDVEO-UHFFFAOYSA-N	Approved
Sorafenib	Anticancer	VSV	(-)ssRNA	*								Human PTK	B-Raf; FGFR-1; VEGFR-2 & -3; PDGFR-beta; KIT; and FLT3 inhibitor	PMID:30883607	Rhabdoviridae	Indiana vesiculovirus		Vesicular stomatitis	11	DB00398	216239	MLDQJTXFUGDVEO-UHFFFAOYSA-N	Approved
Stavudine	Antiviral	HAdV-5	dsDNA	*								Viral DNA pol	Inhibition of viral RT	PMID: 17226023	Adenoviridae	Human mastadenovirus C	Human adenovirus C5	Respiratory disease	73	DB00649	18283	XNKLLVCARDGLGL-JGVFFNPUSA-N	Approved
Stavudine	Antiviral	HIV-1	ssRNA-RT							*		Viral RT	Inhibition of viral RT	DrugBank ID: DB00649	Retroviridae	Human immunodeficiency virus 1		Acquired immune deficiency syndrome	33	DB00649	18283	XNKLLVCARDGLGL-JGVFFNPUSA-N	Approved
Stavudine	Antiviral	HSV-1	dsDNA	*								Viral DNA pol	Inhibition of viral RT	PMID: 32096195	Herpesviridae	Human alphaherpesvirus 1		Cold sores	12	DB00649	18283	XNKLLVCARDGLGL-JGVFFNPUSA-N	Approved
Sunitinib	Anticancer	BKV	dsDNA	*								Human PTK	Broad TK inhibitor	PMID:21088155	Polyomaviridae	Human polyomavirus 1		Nephropathy and hemorrhagic cystitis	-1	DB01268	5329102	WINHZLLDWRZWRT-ATVHPVEESA-N	Approved
Sunitinib	Anticancer	CHIKV	(+)ssRNA	*								Human PTK	Broad TK inhibitor	PMID:28240606	Togaviridae	Chikungunya virus		Chikungunya fever	6	DB01268	5329102	WINHZLLDWRZWRT-ATVHPVEESA-N	Approved
Sunitinib	Anticancer	DENV-1	(+)ssRNA	*		*						Human PTK	Broad TK inhibitor	PMID:28240606	Flaviviridae	Dengue virus	Dengue virus 1	Dengue fever	2	DB01268	5329102	WINHZLLDWRZWRT-ATVHPVEESA-N	Approved
Sunitinib	Anticancer	DENV-3	(+)ssRNA	*		*						Human PTK	Broad TK inhibitor	PMID:28240606	Flaviviridae	Dengue virus	Dengue virus 3	Dengue fever	2	DB01268	5329102	WINHZLLDWRZWRT-ATVHPVEESA-N	Approved
Sunitinib	Anticancer	DENV-4	(+)ssRNA	*		*						Human PTK	Broad TK inhibitor	PMID:28240606	Flaviviridae	Dengue virus	Dengue virus 4	Dengue fever	2	DB01268	5329102	WINHZLLDWRZWRT-ATVHPVEESA-N	Approved
Sunitinib	Anticancer	EBOV	(-)ssRNA	*		*	*	*				Human PTK	Broad TK inhibitor	PMID:28240606; NCT02380625	Filoviridae	Zaire ebolavirus	Ebola virus	Ebola hemorrhagic fever	3	DB01268	5329102	WINHZLLDWRZWRT-ATVHPVEESA-N	Approved
Sunitinib	Anticancer	HCV	(+)ssRNA	*								Human PTK	Broad TK inhibitor	PMID:28240606	Flaviviridae	Hepacivirus C		Hepatitis C	2	DB01268	5329102	WINHZLLDWRZWRT-ATVHPVEESA-N	Approved
Sunitinib	Anticancer	HIV-1	ssRNA-RT	*								Human PTK	Broad TK inhibitor	PMID:28240606	Retroviridae	Human immunodeficiency virus 1		Acquired immune deficiency syndrome	33	DB01268	5329102	WINHZLLDWRZWRT-ATVHPVEESA-N	Approved
Sunitinib	Anticancer	JUNV	(-)ssRNA	*								Human PTK	Broad TK inhibitor	PMID:28240606	Arenaviridae	Argentinian mammarenavirus		Argentine hemorrhagic fever	0	DB01268	5329102	WINHZLLDWRZWRT-ATVHPVEESA-N	Approved
Sunitinib	Anticancer	RSV	(-)ssRNA	*								Human PTK	Broad TK inhibitor	PMID:28240606	Pneumoviridae	Human orthopneumovirus		Lower respiratory tract infections	24	DB01268	5329102	WINHZLLDWRZWRT-ATVHPVEESA-N	Approved
Sunitinib	Anticancer	SARS-CoV	(+)ssRNA	*								Human PTK	Unknown	PMID: 33083006	Coronaviridae	Severe acute respiratory syndrome-related coronavirus		Severe acute respiratory syndrome	8	DB01268	5329102	WINHZLLDWRZWRT-ATVHPVEESA-N	Approved
Sunitinib	Anticancer	SARS-CoV-2	(+)ssRNA	*								Human PTK	Unknown	PMID: 33083006	Coronaviridae	Severe acute respiratory syndrome-related coronavirus	Severe acute respiratory syndrome-related coronavirus 2	COVID-19	8	DB01268	5329102	WINHZLLDWRZWRT-ATVHPVEESA-N	Approved
Sunitinib	Anticancer	ZIKV	(+)ssRNA	*								Human PTK	Broad TK inhibitor	PMID:28240606	Flaviviridae	Zika virus		Zika virus disease	2	DB01268	5329102	WINHZLLDWRZWRT-ATVHPVEESA-N	Approved
Suramin	Antiprotozoal	CHIKV	(+)ssRNA	*								Human (multiple)	Unclear	PMID:27581733	Togaviridae	Chikungunya virus		Chikungunya fever	6	DB04786	5361	FIAFUQMPZJWCLV-UHFFFAOYSA-N	Approved
Suramin	Antiprotozoal	DENV-4	(+)ssRNA	*								Viral Helicase	Prevent viral RNA replication	PMID:25281902	Flaviviridae	Dengue virus	Dengue virus 4	Dengue fever	2	DB04786	5361	FIAFUQMPZJWCLV-UHFFFAOYSA-N	Approved
Suramin	Antiprotozoal	EBOV	(-)ssRNA	*								Human (multiple)	Unclear	PMID:27581733	Filoviridae	Zaire ebolavirus	Ebola virus	Ebola hemorrhagic fever	3	DB04786	5361	FIAFUQMPZJWCLV-UHFFFAOYSA-N	Approved
Suramin	Antiprotozoal	EV-A71	(+)ssRNA	*								Human (multiple)	Unclear	PMID:28218309	Picornaviridae	Enterovirus A	Enterovirus A71	Acute flaccid myelitis (polio-like disorder); Gastroenteritis; Hand, foot, and mouth disease	9	DB04786	5361	FIAFUQMPZJWCLV-UHFFFAOYSA-N	Approved
Suramin	Antiprotozoal	HCV	(+)ssRNA	*								Human (multiple)	Unclear	PMID:10022794	Flaviviridae	Hepacivirus C		Hepatitis C	2	DB04786	5361	FIAFUQMPZJWCLV-UHFFFAOYSA-N	Approved
Suramin	Antiprotozoal	HDV	(-)ssRNA	*								Human (multiple)	Unclear	PMID:21187936	Kolmioviridae	Hepatitis delta virus		Hepatitis D	-1	DB04786	5361	FIAFUQMPZJWCLV-UHFFFAOYSA-N	Approved
Suramin	Antiprotozoal	HIV-1	ssRNA-RT	*								Human (multiple)	Unclear	PMID:31346035	Retroviridae	Human immunodeficiency virus 1		Acquired immune deficiency syndrome	33	DB04786	5361	FIAFUQMPZJWCLV-UHFFFAOYSA-N	Approved
Suramin	Antiprotozoal	NoV	(+)ssRNA	*								Human (multiple)	Unclear	PMID:24622391	Caliciviridae	Norwalk virus		Gastroenteritis	7	DB04786	5361	FIAFUQMPZJWCLV-UHFFFAOYSA-N	Approved
Suramin	Antiprotozoal	RVFV	(-)ssRNA	*								Human (multiple)	Unclear	PMID:25267680	Phenuiviridae	Rift Valley fever phlebovirus		Rift Valley fever	23	DB04786	5361	FIAFUQMPZJWCLV-UHFFFAOYSA-N	Approved
Suramin	Antiprotozoal	SARS-CoV-2	(+)ssRNA	*								Human (multiple)	Unclear	PMID: 33674802	Coronaviridae	Severe acute respiratory syndrome-related coronavirus	Severe acute respiratory syndrome-related coronavirus 2	COVID-19	8	DB04786	5361	FIAFUQMPZJWCLV-UHFFFAOYSA-N	Approved
Suramin	Antiprotozoal	ZIKV	(+)ssRNA	*								Viral protease	Unclear	PMID:30393012	Flaviviridae	Zika virus		Zika virus disease	2	DB04786	5361	FIAFUQMPZJWCLV-UHFFFAOYSA-N	Approved
Tamoxifen	Anticancer	ASFV	dsDNA	*								Human (multiple)	Estrogen receptor antagonist	PMID: 33249093	Asfarviridae	African swine fever virus		No disease in human; Swine fever in swine		DB00675	2733526	NKANXQFJJICGDU-QPLCGJKRSA-N	Approved
Tamoxifen	Anticancer	EBOV	(-)ssRNA	*		*						Human (multiple)	Estrogen receptor antagonist	PMID:23785035	Filoviridae	Zaire ebolavirus	Ebola virus	Ebola hemorrhagic fever	3	DB00675	2733526	NKANXQFJJICGDU-QPLCGJKRSA-N	Approved
Tamoxifen	Anticancer	HCoV-229E	(+)ssRNA	*								Human (multiple)	Estrogen receptor antagonist	PMID: 33249093	Coronaviridae	Human coronavirus 229E		Common cold	8	DB00675	2733526	NKANXQFJJICGDU-QPLCGJKRSA-N	Approved
Tamoxifen	Anticancer	HCV	(+)ssRNA	*			*					Human estrogen receptor	Estrogen receptor antagonist	PMID:17704057	Flaviviridae	Hepacivirus C		Hepatitis C	2	DB00675	2733526	NKANXQFJJICGDU-QPLCGJKRSA-N	Approved
Tamoxifen	Anticancer	HIV-1	ssRNA-RT	*			*					Human (multiple)	Estrogen receptor antagonist	NCT03382834; NCT03382834	Retroviridae	Human immunodeficiency virus 1		Acquired immune deficiency syndrome	33	DB00675	2733526	NKANXQFJJICGDU-QPLCGJKRSA-N	Approved
Tamoxifen	Anticancer	HSV-1	dsDNA	*								Human ion channel	Estrogen receptor antagonist	PMID:24657267; NCT00749138	Herpesviridae	Human alphaherpesvirus 1		Cold sores	12	DB00675	2733526	NKANXQFJJICGDU-QPLCGJKRSA-N	Approved
Tamoxifen	Anticancer	LUJV	(-)ssRNA	*								Human (multiple)	Estrogen receptor antagonist	PMID: 34203149	Arenaviridae	Lujo mammarenavirus		Lassa fever-like illness	0	DB00675	2733526	NKANXQFJJICGDU-QPLCGJKRSA-N	Approved
Tamoxifen	Anticancer	MERS-CoV	(+)ssRNA	*								Human (multiple)	Estrogen receptor antagonist	PMID: 24841273	Coronaviridae	Middle East respiratory syndrome-related coronavirus		Middle East respiratory syndrome	8	DB00675	2733526	NKANXQFJJICGDU-QPLCGJKRSA-N	Approved
Tamoxifen	Anticancer	SARS-CoV	(+)ssRNA	*								Human (multiple)	Estrogen receptor antagonist	PMID: 24841273	Coronaviridae	Severe acute respiratory syndrome-related coronavirus		Severe acute respiratory syndrome	8	DB00675	2733526	NKANXQFJJICGDU-QPLCGJKRSA-N	Approved
Taribavirin	Antiviral	CCHFV	(-)ssRNA	*								Viral RNA pol	Human (multiple)	PMID: 15026198	Nairoviridae	Crimean-Congo hemorrhagic fever orthonairovirus		Crimean-Congo hemorrhagic fever	1	DB06408	451448	NHKZSTHOYNWEEZ-AFCXAGJDSA-N	Investigational
Taribavirin	Antiviral	FLUAV	(-)ssRNA	*								Viral RNA pol	Human (multiple)	PMID: 16087250	Orthomyxoviridae	Influenza A virus		Influenza	34	DB06408	451448	NHKZSTHOYNWEEZ-AFCXAGJDSA-N	Investigational
Taribavirin	Antiviral	FLUBV	(-)ssRNA			*						Viral RNA pol	Human (multiple)	PMID: 15535048	Orthomyxoviridae	Influenza B virus		Influenza	34	DB06408	451448	NHKZSTHOYNWEEZ-AFCXAGJDSA-N	Investigational
Taribavirin	Antiviral	HCV	(+)ssRNA					*				Viral RNA pol	Human (multiple)	PMID: 22708649	Flaviviridae	Hepacivirus C		Hepatitis C	2	DB06408	451448	NHKZSTHOYNWEEZ-AFCXAGJDSA-N	Investigational
Taribavirin	Antiviral	HDV	(-)ssRNA	*								Viral RNA pol	Human (multiple)	PMID: 16537588	Kolmioviridae	Hepatitis delta virus		Hepatitis D	-1	DB06408	451448	NHKZSTHOYNWEEZ-AFCXAGJDSA-N	Investigational
Taribavirin	Antiviral	PICV	(-)ssRNA			*						Viral RNA pol	Human (multiple)	PMID: 8384433	Arenaviridae	Cali mammarenavirus		No disease in human	0	DB06408	451448	NHKZSTHOYNWEEZ-AFCXAGJDSA-N	Investigational
Taribavirin	Antiviral	PTV	(-)ssRNA			*						Viral RNA pol	Human (multiple)	PMID: 2976263	Phenuiviridae	Punta Toro phlebovirus		Acute febrile illness	23	DB06408	451448	NHKZSTHOYNWEEZ-AFCXAGJDSA-N	Investigational
Taribavirin	Antiviral	SFV	(+)ssRNA	*								Viral RNA pol	Human (multiple)	PMID: 1507208	Togaviridae	Semliki Forest virus		Encephalitis, mild symptoms	6	DB06408	451448	NHKZSTHOYNWEEZ-AFCXAGJDSA-N	Investigational
Teicoplanin	Antibiotic	EBOV	(-)ssRNA	*								Human CTS	Peptidoglycan polymerization inhibitor	PMID:26953343	Filoviridae	Zaire ebolavirus	Ebola virus	Ebola hemorrhagic fever	3	DB06149	16131923	BJNLLBUOHPVGFT-QRZIFLFXSA-N	Approved
Teicoplanin	Antibiotic	FLUAV	(-)ssRNA	*								Human CTS	Peptidoglycan polymerization inhibitor	PMID:30170320	Orthomyxoviridae	Influenza A virus		Influenza	34	DB06149	16131923	BJNLLBUOHPVGFT-QRZIFLFXSA-N	Approved
Teicoplanin	Antibiotic	FLUBV	(-)ssRNA	*								Human CTS	Peptidoglycan polymerization inhibitor	PMID:30170320	Orthomyxoviridae	Influenza B virus		Influenza	34	DB06149	16131923	BJNLLBUOHPVGFT-QRZIFLFXSA-N	Approved
Teicoplanin	Antibiotic	MERS-CoV	(+)ssRNA	*								Human CTS	Peptidoglycan polymerization inhibitor	PMID:26953343	Coronaviridae	Middle East respiratory syndrome-related coronavirus		Middle East respiratory syndrome	8	DB06149	16131923	BJNLLBUOHPVGFT-QRZIFLFXSA-N	Approved
Teicoplanin	Antibiotic	SARS-CoV	(+)ssRNA	*								Human CTS	Peptidoglycan polymerization inhibitor	PMID:26953343	Coronaviridae	Severe acute respiratory syndrome-related coronavirus		Severe acute respiratory syndrome	8	DB06149	16131923	BJNLLBUOHPVGFT-QRZIFLFXSA-N	Approved
Telavancin	Antibiotic	EBOV	(-)ssRNA	*								Human CTS	Bacterial cell wall synthesis inhiitor	PMID:26953343	Filoviridae	Zaire ebolavirus	Ebola virus	Ebola hemorrhagic fever	3	DB06402	3081362	ONUMZHGUFYIKPM-MXNFEBESSA-N	Approved
Telavancin	Antibiotic	MERS-CoV	(+)ssRNA	*								Human CTS	Bacterial cell wall synthesis inhiitor	PMID:26953343	Coronaviridae	Middle East respiratory syndrome-related coronavirus		Middle East respiratory syndrome	8	DB06402	3081362	ONUMZHGUFYIKPM-MXNFEBESSA-N	Approved
Telavancin	Antibiotic	SARS-CoV	(+)ssRNA	*								Human CTS	Bacterial cell wall synthesis inhiitor	PMID:26953343	Coronaviridae	Severe acute respiratory syndrome-related coronavirus		Severe acute respiratory syndrome	8	DB06402	3081362	ONUMZHGUFYIKPM-MXNFEBESSA-N	Approved
Telbivudine	Antiviral	B19V	ssDNA		*							Viral DNA pol	Viral DNA chain termination	PMID: 30099854	Parvoviridae	Primate erythroparvovirus 1		Erythema infectiosum	33	DB01265	159269	IQFYYKKMVGJFEH-CSMHCCOUSA-N	Approved
Telbivudine	Antiviral	HBV	dsDNA-RT							*		Viral RT	Viral DNA chain termination	DrugBank ID: DB1265	Hepadnaviridae	Hepatitis B virus		Hepatitis B	35	DB01265	159269	IQFYYKKMVGJFEH-CSMHCCOUSA-N	Approved
Telbivudine	Antiviral	HIV-1	ssRNA-RT				*					Viral RT	Viral DNA chain termination	PMID: 24008855	Retroviridae	Human immunodeficiency virus 1		Acquired immune deficiency syndrome	33	DB01265	159269	IQFYYKKMVGJFEH-CSMHCCOUSA-N	Approved
Tenatoprazole	Treatment of reflux oesophagitis	HIV-1	ssRNA-RT	*								Human proton pump	Inhibition of Tsg101, prevents viral budding	PMID: 33731460	Retroviridae	Human immunodeficiency virus 1		Acquired immune deficiency syndrome	33	N/A	636411	ZBFDAUIVDSSISP-UHFFFAOYSA-N	Investigational
Tenatoprazole	Treatment of reflux oesophagitis	HSV-1	dsDNA	*								Human proton pump	Inhibition of Tsg101, prevents viral budding	PMID: 33731460	Herpesviridae	Human alphaherpesvirus 1		Cold sores	12	N/A	636411	ZBFDAUIVDSSISP-UHFFFAOYSA-N	Investigational
Tenatoprazole	Treatment of reflux oesophagitis	HSV-2	dsDNA	*								Human proton pump	Inhibition of Tsg101, prevents viral budding	PMID: 33731460	Herpesviridae	Human alphaherpesvirus 2		Genital herpes	12	N/A	636411	ZBFDAUIVDSSISP-UHFFFAOYSA-N	Investigational
Tenofovir	Antiviral	HBV	dsDNA-RT						*	*	*	Viral RT	Nucleotide analog RT inhibitor	CID:464205; NCT02039362	Hepadnaviridae	Hepatitis B virus		Hepatitis B	35	DB14126	464205	SGOIRFVFHAKUTI-ZCFIWIBFSA-N	Approved
Tenofovir	Antiviral	HIV-1	ssRNA-RT						*	*	*	Viral RT	Nucleotide analog RT inhibitor	CID:464205; NCT03998176	Retroviridae	Human immunodeficiency virus 1		Acquired immune deficiency syndrome	33	DB14126	464205	SGOIRFVFHAKUTI-ZCFIWIBFSA-N	Approved
Tenofovir	Antiviral	HIV-2	ssRNA-RT					*	*	*	*	Viral RT	Nucleotide analog RT inhibitor	CID:464205; NCT02180438	Retroviridae	Human immunodeficiency virus 2		Acquired immune deficiency syndrome	33	DB14126	464205	SGOIRFVFHAKUTI-ZCFIWIBFSA-N	Approved
Tenofovir	Antiviral	HSV-2	dsDNA						*			Viral DNA pol	Nucleotide analog RT inhibitor	NCT01386294	Herpesviridae	Human alphaherpesvirus 2		Genital herpes	12	DB14126	464205	SGOIRFVFHAKUTI-ZCFIWIBFSA-N	Approved
Tenofovir	Antiviral	SARS-CoV-2	(+)ssRNA					*				Viral RNA pol	Nucleotide analog RT inhibitor	NCT04812496	Coronaviridae	Severe acute respiratory syndrome-related coronavirus	Severe acute respiratory syndrome-related coronavirus 2	COVID-19	8	DB14126	464205	SGOIRFVFHAKUTI-ZCFIWIBFSA-N	Approved
Teriflunomide	Immunomodulator	EBOV	(-)ssRNA	*								Human DHODH	N/A	PMID: 30081931	Filoviridae	Zaire ebolavirus	Ebola virus	Ebola hemorrhagic fever	3	DB08880	54684141	UTNUDOFZCWSZMS-YFHOEESVSA-N	Approved
Teriflunomide	Immunomodulator	EBV	dsDNA	*								Human DHODH	N/A	PMID: 28574826	Herpesviridae	Human gammaherpesvirus 4		Infectious mononucleosis	12	DB08880	54684141	UTNUDOFZCWSZMS-YFHOEESVSA-N	Approved
Teriflunomide	Immunomodulator	FLUAV	(-)ssRNA	*								Human DHODH	N/A	https://www.biorxiv.org/content/biorxiv/early/2020/03/12/2020.03.11.983056.full.pdf	Orthomyxoviridae	Influenza A virus		Influenza	34	DB08880	54684141	UTNUDOFZCWSZMS-YFHOEESVSA-N	Approved
Teriflunomide	Immunomodulator	JUNV	(-)ssRNA	*								Human DHODH	N/A	PMID: 29315647	Arenaviridae	Argentinian mammarenavirus		Argentine hemorrhagic fever	0	DB13609	131411	KCFYEAOKVJSACF-UHFFFAOYSA-N	Approved
Teriflunomide	Immunomodulator	ZIKV	(+)ssRNA	*								Human DHODH	N/A	https://www.biorxiv.org/content/biorxiv/early/2020/03/12/2020.03.11.983056.full.pdf	Flaviviridae	Zika virus		Zika virus disease	2	DB08880	54684141	UTNUDOFZCWSZMS-YFHOEESVSA-N	Approved
Tetrandrine	Immunomodulator	ASFV	dsDNA	*								Human ion channel	Prevents viral entry	PMID: 33249093	Asfarviridae	African swine fever virus		No disease in human; Swine fever in swine		N/A	73078	WVTKBKWTSCPRNU-KYJUHHDHSA-N	Experimental
Tetrandrine	Immunomodulator	HCoV-229E	(+)ssRNA	*								Human ion channel	Prevents viral entry	PMID: 33249093	Coronaviridae	Human coronavirus 229E		Common cold	8	N/A	73078	WVTKBKWTSCPRNU-KYJUHHDHSA-N	Experimental
Tetrandrine	Immunomodulator	HSV-1	dsDNA			*						Human ion channel	Human ion channel	PMID: 9326762	Herpesviridae	Human alphaherpesvirus 1		Cold sores	12	N/A	73078	WVTKBKWTSCPRNU-KYJUHHDHSA-N	Experimental
Tetrandrine	Immunomodulator	DENV	(+)ssRNA	*								Human ion channel	Human ion channel	PMID: 18565510	Flaviviridae	Dengue virus	Dengue virus 2	Dengue fever	2	N/A	73078	WVTKBKWTSCPRNU-KYJUHHDHSA-N	Experimental
Tetrandrine	Immunomodulator	HTNV	(+)ssRNA	*								Human ion channel	Human ion channel	PMID: 33923413	Hantaviridae	Hantaan orthohantavirus		Hemorrhagic fever with renal syndrome, Hantavirus pulmonary syndrome	21	N/A	73078	WVTKBKWTSCPRNU-KYJUHHDHSA-N	Experimental
Tetrandrine	Immunomodulator	HCoV-OC43	(+)ssRNA	*								Human ion channel	Human ion channel	PMID: 31690059	Coronaviridae	Human coronavirus 229E		Common cold	8	N/A	73078	WVTKBKWTSCPRNU-KYJUHHDHSA-N	Experimental
Tetrandrine	Immunomodulator	EBOV	(-)ssRNA	*								Human ion channel	Human ion channel	PMID: 31806372	Filoviridae	Zaire ebolavirus	Ebola virus	Ebola hemorrhagic fever	3	N/A	73078	WVTKBKWTSCPRNU-KYJUHHDHSA-N	Experimental
Tetrandrine	Anti-inflammatory	SV40	dsDNA	*								Human ion channel	Inhibits viral entry	PMID: 32389733	Polyomaviridae	Macaca mulatta polyomavirus 1	Simian vacuolating virus 40	Causes tumors	-1	DB14066	73078	WVTKBKWTSCPRNU-KYJUHHDHSA-N	Experimental
Tetrandrine	Immunomodulator	SARS-CoV-2	(+)ssRNA	*								Human ion channel	Prevents viral entry	PMID: 33249093	Coronaviridae	Severe acute respiratory syndrome-related coronavirus	Severe acute respiratory syndrome-related coronavirus 2	COVID-19	8	N/A	73078	WVTKBKWTSCPRNU-KYJUHHDHSA-N	Experimental
Thapsigargin	Immunomodulator	FLUAV	(-)ssRNA			*						Human ion channel	Induces host innate immune response	PMID: 33546185	Orthomyxoviridae	Influenza A virus		Influenza	34	N/A	446378	IXFPJGBNCFXKPI-FSIHEZPISA-N	Experimental
Thapsigargin	Immunomodulator	HCoV-OC43	(+)ssRNA	*								Human ion channel	Induces host innate immune response	PMID: 33546185	Coronaviridae	Betacoronavirus 1	Human coronavirus OC43	Common cold	8	N/A	446378	IXFPJGBNCFXKPI-FSIHEZPISA-N	Experimental
Thapsigargin	Immunomodulator	RSV	(-)ssRNA		*							Human ion channel	Induces host innate immune response	PMID: 33546185	Pneumoviridae	Human orthopneumovirus		Lower respiratory tract infections	24	N/A	446378	IXFPJGBNCFXKPI-FSIHEZPISA-N	Experimental
Thapsigargin	Immunomodulator	SARS-CoV-2	(+)ssRNA	*								Human ion channel	Induces host innate immune response	PMID: 33546185	Coronaviridae	Severe acute respiratory syndrome-related coronavirus	Severe acute respiratory syndrome-related coronavirus 2	COVID-19	8	N/A	446378	IXFPJGBNCFXKPI-FSIHEZPISA-N	Experimental
Thioridazine	Antipsychotic	CHIKV	(+)ssRNA	*								Human ion channel	Prevent viral entry	PMID: 22205980	Togaviridae	Chikungunya virus		Chikungunya fever	6	DB00679	5452	KLBQZWRITKRQQV-UHFFFAOYSA-N	Approved
Thioridazine	Antipsychotic	EBOV	(-)ssRNA	*								Human ion channel	Prevent viral entry	PMID: 30149038	Filoviridae	Zaire ebolavirus	Ebola virus	Ebola hemorrhagic fever	3	DB00679	5452	KLBQZWRITKRQQV-UHFFFAOYSA-N	Approved
Thioridazine	Antipsychotic	HCV	(+)ssRNA	*								Human ion channel	Prevent viral entry	PMID: 23529728	Flaviviridae	Hepacivirus C		Hepatitis C	2	DB00679	5452	KLBQZWRITKRQQV-UHFFFAOYSA-N	Approved
Thioridazine	Antipsychotic	RVFV	(-)ssRNA	*								Human ion channel	Prevent viral entry	PMID: 21124804	Phenuiviridae	Rift Valley fever phlebovirus		Rift Valley fever	23	DB00679	5452	KLBQZWRITKRQQV-UHFFFAOYSA-N	Approved
Thioridazine	Antipsychotic	SFV	(+)ssRNA	*								Human ion channel	Prevent viral entry	PMID: 22205980	Togaviridae	Semliki Forest virus		Encephalitis, mild symptoms	6	DB00679	5452	KLBQZWRITKRQQV-UHFFFAOYSA-N	Approved
Thymalfasin	Antiviral	HBV	dsDNA-RT							*	*	Human (unknown)	Th1 cell stimulant; Th2 cell inhibitor; Th2 cell modulator	CID:16130571; NCT03448744	Hepadnaviridae	Hepatitis B virus		Hepatitis B	35	DB04900	16130571	NZVYCXVTEHPMHE-ZSUJOUNUSA-N	Approved
Thymalfasin	Antiviral	HCV	(+)ssRNA						*	*		Human (unknown)	Th1 cell stimulant; Th2 cell inhibitor; Th2 cell modulator	CID:16130571; NCT01178996	Flaviviridae	Hepacivirus C		Hepatitis C	2	DB04900	16130571	NZVYCXVTEHPMHE-ZSUJOUNUSA-N	Approved
Thymalfasin	Antiviral	HIV-1	ssRNA-RT				*					Human (unknown)	Th1 cell stimulant; Th2 cell inhibitor; Th2 cell modulator	NCT00001036	Retroviridae	Human immunodeficiency virus 1		Acquired immune deficiency syndrome	33	DB04900	16130571	NZVYCXVTEHPMHE-ZSUJOUNUSA-N	Approved
Thymalfasin	Antiviral	SARS-CoV-2	(+)ssRNA					*				Human (unknown)	Th1 cell stimulant; Th2 cell inhibitor; Th2 cell modulator	NCT04487444	Coronaviridae	Severe acute respiratory syndrome-related coronavirus	Severe acute respiratory syndrome-related coronavirus 2	COVID-19	8	DB04900	16130571	NZVYCXVTEHPMHE-ZSUJOUNUSA-N	Approved
Tilorone	Antiviral	CHIKV	(+)ssRNA							*		Human (unknown)	Interferon inducer	PMID: 32215760	Togaviridae	Chikungunya virus		Chikungunya fever	6	N/A	5475	MPMFCABZENCRHV-UHFFFAOYSA-N	Approved (Russia; Ukraine)
Tilorone	Antiviral	CMV	dsDNA							*		Human (unknown)	Interferon inducer	PMID: 32215760	Herpesviridae	Human betaherpesvirus 5		Mononucleosis-like illness	12	N/A	5475	MPMFCABZENCRHV-UHFFFAOYSA-N	Approved (Russia; Ukraine)
Tilorone	Antiviral	EBOV	(-)ssRNA							*		Human (unknown)	Interferon inducer	PMID: 29133569	Filoviridae	Zaire ebolavirus	Ebola virus	Ebola hemorrhagic fever	3	N/A	5475	MPMFCABZENCRHV-UHFFFAOYSA-N	Approved (Russia; Ukraine)
Tilorone	Antiviral	HAV	(+)ssRNA							*		Human (unknown)	Interferon inducer	https://www.rlsnet.ru/tn_index_id_1526.htm	Picornaviridae	Hepatovirus A	Human Hepatitis A virus	Hepatitis A	86	N/A	5475	MPMFCABZENCRHV-UHFFFAOYSA-N	Approved (Russia; Ukraine)
Tilorone	Antiviral	HBV	dsDNA-RT							*		Human (unknown)	Interferon inducer	PMID: 32215760	Hepadnaviridae	Hepatitis B virus		Hepatitis B	35	N/A	5475	MPMFCABZENCRHV-UHFFFAOYSA-N	Approved (Russia; Ukraine)
Tilorone	Antiviral	HCV	(+)ssRNA							*		Human (unknown)	Interferon inducer	https://www.rlsnet.ru/tn_index_id_1526.htm	Flaviviridae	Hepacivirus C		Hepatitis C	2	N/A	5475	MPMFCABZENCRHV-UHFFFAOYSA-N	Approved (Russia; Ukraine)
Tilorone	Antiviral	HSV-1	dsDNA							*		Human (unknown)	Interferon inducer	PMID: 32215760	Herpesviridae	Human alphaherpesvirus 1		Cold sores	12	N/A	5475	MPMFCABZENCRHV-UHFFFAOYSA-N	Approved (Russia; Ukraine)
Tilorone	Antiviral	HSV-2	dsDNA	*								Human (unknown)	Interferon inducer	PMID: 32215760	Herpesviridae	Human alphaherpesvirus 2		Genital herpes	12	N/A	5475	MPMFCABZENCRHV-UHFFFAOYSA-N	Approved (Russia; Ukraine)
Tilorone	Antiviral	MARV	(-)ssRNA							*		Human (unknown)	Interferon inducer	PMID: 32215760	Filoviridae	Marburg marburgvirus	Marburg virus	Marburg hemorrhagic fever	3	N/A	5475	MPMFCABZENCRHV-UHFFFAOYSA-N	Approved (Russia; Ukraine)
Tilorone	Antiviral	MERS-CoV	(+)ssRNA							*		Human (unknown)	Interferon inducer	PMID: 32215760	Coronaviridae	Middle East respiratory syndrome-related coronavirus		Middle East respiratory syndrome	8	N/A	5475	MPMFCABZENCRHV-UHFFFAOYSA-N	Approved (Russia; Ukraine)
Tilorone	Antiviral	WNV	(+)ssRNA							*		Human (unknown)	Interferon inducer	PMID: 17279	Flaviviridae	West Nile virus		West Nile fever	2	N/A	5475	MPMFCABZENCRHV-UHFFFAOYSA-N	Approved (Russia; Ukraine)
Tipranavir	Antiviral	HIV-1	ssRNA-RT							*		Viral protease	Protease inhibitor	DrugBank ID: DB00932	Retroviridae	Human immunodeficiency virus 1		Acquired immune deficiency syndrome	33	DB00932	54682461	SUJUHGSWHZTSEU-FYBSXPHGSA-N	Approved
Tipranavir	Antiviral	TBEV	(+)ssRNA	*								Viral protease	Protease inhibitor	PMID: 32326119	Flaviviridae	Tick-borne encephalitis virus		Tick-borne encephalitis	2	DB00932	54682461	SUJUHGSWHZTSEU-FYBSXPHGSA-N	Approved
Tipranavir	Antiviral	WNV	(+)ssRNA	*								Viral protease	Protease inhibitor	PMID: 32326119	Flaviviridae	West Nile virus		West Nile fever	2	DB00932	54682461	SUJUHGSWHZTSEU-FYBSXPHGSA-N	Approved
Tipranavir	Antiviral	ZIKV	(+)ssRNA	*								Viral protease	Protease inhibitor	PMID: 32326119	Flaviviridae	Zika virus		Zika virus disease	2	DB00932	54682461	SUJUHGSWHZTSEU-FYBSXPHGSA-N	Approved
Topotecan	Anticancer	DENV-2	(+)ssRNA	*								Human topoisomerase	Topoisomerase I inhibitor. Camptothecin analog	PMID:24727241	Flaviviridae	Dengue virus	Dengue virus 2	Dengue fever	2	DB01030	60700	UCFGDBYHRUNTLO-QHCPKHFHSA-N	Approved
Topotecan	Anticancer	EBOV	(-)ssRNA	*		*						Human topoisomerase	Topoisomerase I inhibitor. Camptothecin analog	PMID:27127234	Filoviridae	Zaire ebolavirus	Ebola virus	Ebola hemorrhagic fever	3	DB01030	60700	UCFGDBYHRUNTLO-QHCPKHFHSA-N	Approved
Topotecan	Anticancer	FLUAV	(-)ssRNA	*								Human topoisomerase	Topoisomerase I inhibitor. Camptothecin analog	PMID:27127234	Orthomyxoviridae	Influenza A virus		Influenza	34	DB01030	60700	UCFGDBYHRUNTLO-QHCPKHFHSA-N	Approved
Topotecan	Anticancer	HCV	(+)ssRNA	*								Human topoisomerase	Topoisomerase I inhibitor. Camptothecin analog	PMID:23529728	Flaviviridae	Hepacivirus C		Hepatitis C	2	DB01030	60700	UCFGDBYHRUNTLO-QHCPKHFHSA-N	Approved
Topotecan	Anticancer	HIV-1	ssRNA-RT	*				*				Human topoisomerase	Topoisomerase I inhibitor. Camptothecin analog	PMID:9145855; NCT00002395	Retroviridae	Human immunodeficiency virus 1		Acquired immune deficiency syndrome	33	DB01030	60700	UCFGDBYHRUNTLO-QHCPKHFHSA-N	Approved
Topotecan	Anticancer	JCV	dsDNA	*								Human topoisomerase	Topoisomerase I inhibitor. Camptothecin analog	PMID:26935240	Polyomaviridae	Human polyomavirus 2		Progressive multifocal leukoencephalopathy	-1	DB01030	60700	UCFGDBYHRUNTLO-QHCPKHFHSA-N	Approved
Topotecan	Anticancer	SARS-CoV-2	(+)ssRNA			*						Human topoisomerase	Topoisomerase I inhibitor. Camptothecin analog	PMID: 33836156	Coronaviridae	Severe acute respiratory syndrome-related coronavirus	Severe acute respiratory syndrome-related coronavirus 2	COVID-19	8	DB01030	60700	UCFGDBYHRUNTLO-QHCPKHFHSA-N	Approved
Toremifene	Anticancer	EBOV	(-)ssRNA	*								Human ER	Estrogen receptor alpha modulator	PMID: 27362232	Filoviridae	Zaire ebolavirus	Ebola virus	Ebola hemorrhagic fever	3	DB00539	3005573	XFCLJVABOIYOMF-QPLCGJKRSA-N	Approved
Toremifene	Anticancer	LUJV	(-)ssRNA	*								Human ER	Estrogen receptor alpha modulator	PMID: 34203149	Arenaviridae	Lujo mammarenavirus		Lassa fever-like illness	0	DB00539	3005573	XFCLJVABOIYOMF-QPLCGJKRSA-N	Approved
Toremifene	Anticancer	MERS-CoV	(+)ssRNA	*								Human ER	Estrogen receptor alpha modulator	PMID: 24841273	Coronaviridae	Middle East respiratory syndrome-related coronavirus		Middle East respiratory syndrome	8	DB00539	3005573	XFCLJVABOIYOMF-QPLCGJKRSA-N	Approved
Toremifene	Anticancer	SARS-CoV	(+)ssRNA	*								Human ER	Estrogen receptor alpha modulator	PMID: 24841273	Coronaviridae	Severe acute respiratory syndrome-related coronavirus		Severe acute respiratory syndrome	8	DB00539	3005573	XFCLJVABOIYOMF-QPLCGJKRSA-N	Approved
Trametinib	Anticancer	FLUAV	(-)ssRNA	*								Human PTK	Mitogen activated protein-kinase inhibitor	PMID:29990517	Orthomyxoviridae	Influenza A virus		Influenza	34	DB08911	175427149	LIRYPHYGHXZJBZ-UHFFFAOYSA-N	Approved
Trametinib	Anticancer	HIV-1	ssRNA-RT	*								Human PTK	Mitogen activated protein-kinase inhibitor	PMID:29197575	Retroviridae	Human immunodeficiency virus 1		Acquired immune deficiency syndrome	33	DB08911	175427149	LIRYPHYGHXZJBZ-UHFFFAOYSA-N	Approved
Trametinib	Anticancer	MERS-CoV	(+)ssRNA	*								Human PTK	Mitogen activated protein-kinase inhibitor	PMID:25487801	Coronaviridae	Middle East respiratory syndrome-related coronavirus		Middle East respiratory syndrome	8	DB08911	175427149	LIRYPHYGHXZJBZ-UHFFFAOYSA-N	Approved
Triazavirin	Antiviral	FLUAV	(-)ssRNA								*	Viral RNA pol	N/A	http://grls.rosminzdrav.ru/Grls_View_v2.aspx?routingGuid=d552450f-6223-43a2-87af-e5840a632b19&t=	Orthomyxoviridae	Influenza A virus		Influenza	34	DB15622	3113817	IDVQGNMSSHPZSJ-UHFFFAOYSA-N	Investigational
Triazavirin	Antiviral	SARS-CoV-2	(+)ssRNA						*			Viral RNA pol	N/A	NCT04581915	Coronaviridae	Severe acute respiratory syndrome-related coronavirus	Severe acute respiratory syndrome-related coronavirus 2	COVID-19	8	DB15622	3113817	IDVQGNMSSHPZSJ-UHFFFAOYSA-N	Investigational
Triazavirin	Antiviral	TBEV	(+)ssRNA	*								Viral RNA pol	N/A	PMID: 25051708	Flaviviridae	Tick-borne encephalitis virus		Tick-borne encephalitis	2	DB15622	3113817	IDVQGNMSSHPZSJ-UHFFFAOYSA-N	Investigational
Trifluridine	Antiviral	HAdV-13	dsDNA	*								Viral DNA pol	N/A	PMID: 99133	Adenoviridae	Human mastadenovirus D	Human adenovirus D13	Respiratory disease	73	DB00432	6256	VSQQQLOSPVPRAZ-RRKCRQDMSA-N	Approved
Trifluridine	Antiviral	HAdV-19	dsDNA	*								Viral DNA pol	N/A	PMID: 99133	Adenoviridae	Human mastadenovirus D	Human adenovirus D19	Respiratory disease	73	DB00432	6256	VSQQQLOSPVPRAZ-RRKCRQDMSA-N	Approved
Trifluridine	Antiviral	HAdV-8	dsDNA	*								Viral DNA pol	Antimetabolite; Nucleoside analog	PMID: 99133	Adenoviridae	Human mastadenovirus D	Human adenovirus D8	Respiratory disease	73	DB00432	6256	VSQQQLOSPVPRAZ-RRKCRQDMSA-N	Approved
Trifluridine	Antiviral	HSV-1	dsDNA							*		Viral DNA pol	Antimetabolite; Nucleoside analog	DrugBank ID: DB00432	Herpesviridae	Human alphaherpesvirus 1		Cold sores	12	DB00432	6256	VSQQQLOSPVPRAZ-RRKCRQDMSA-N	Approved
Trifluridine	Antiviral	HSV-2	dsDNA							*		Viral DNA pol	Antimetabolite; Nucleoside analog	DrugBank ID: DB00432	Herpesviridae	Human alphaherpesvirus 2		Genital herpes	12	DB00432	6256	VSQQQLOSPVPRAZ-RRKCRQDMSA-N	Approved
Trifluridine	Antiviral	VACV	dsDNA			*						Viral DNA pol	Antimetabolite; Nucleoside analog	PMID: 21278209	Poxviridae	Vaccinia virus		No disease in human	5	DB00432	6256	VSQQQLOSPVPRAZ-RRKCRQDMSA-N	Approved
Troglitazone	Treatment of Diabetes Mellitus	HBV	dsDNA-RT	*								Human entry receptor	Unknown	PMID: 30671048	Hepadnaviridae	Hepatitis B virus		Hepatitis B	35	DB00197	5591	GXPHKUHSUJUWKP-UHFFFAOYSA-N	Withdrawn
Troglitazone	Treatment of Diabetes Mellitus	RSV	(-)ssRNA	*								Human PPARG	Unknown	PMID: 17425601	Pneumoviridae	Human orthopneumovirus		Lower respiratory tract infections	24	DB00197	5591	GXPHKUHSUJUWKP-UHFFFAOYSA-N	Withdrawn
Umifenovir	Antiviral	EBOV	(-)ssRNA	*								Human (multiple)	Inhibits membrane fusion	PMID:30700611	Filoviridae	Zaire ebolavirus	Ebola virus	Ebola hemorrhagic fever	3	DB13609	131411	KCFYEAOKVJSACF-UHFFFAOYSA-N	Approved
Umifenovir	Antiviral	FLUAV	(-)ssRNA						*	*	*	Human (multiple)	Inhibits membrane fusion	CID:131411; NCT01651663	Orthomyxoviridae	Influenza A virus		Influenza	34	DB13609	131411	KCFYEAOKVJSACF-UHFFFAOYSA-N	Approved
Umifenovir	Antiviral	FLUBV	(-)ssRNA						*	*	*	Human (multiple)	Inhibits membrane fusion	CID:131411; NCT01651663	Orthomyxoviridae	Influenza B virus		Influenza	34	DB13609	131411	KCFYEAOKVJSACF-UHFFFAOYSA-N	Approved
Umifenovir	Antiviral	HCoV-229E	(+)ssRNA	*								Human (multiple)	Inhibits membrane fusion	PMID: 34452529	Coronaviridae	Human coronavirus 229E		Common cold	8	DB13609	131411	KCFYEAOKVJSACF-UHFFFAOYSA-N	Approved
Umifenovir	Antiviral	HCoV-OC43	(+)ssRNA	*								Human (multiple)	Inhibits membrane fusion	PMID: 34452529	Coronaviridae	Betacoronavirus 1	Human coronavirus OC43	Common cold	8	DB13609	131411	KCFYEAOKVJSACF-UHFFFAOYSA-N	Approved
Umifenovir	Antiviral	HSV-1	dsDNA	*								Human (multiple)	Inhibits membrane fusion	PMID:28890393	Herpesviridae	Human alphaherpesvirus 1		Cold sores	12	DB13609	131411	KCFYEAOKVJSACF-UHFFFAOYSA-N	Approved
Umifenovir	Antiviral	HSV-2	dsDNA	*		*						Human (multiple)	Inhibits membrane fusion	PMID:30612085	Herpesviridae	Human alphaherpesvirus 2		Genital herpes	12	DB13609	131411	KCFYEAOKVJSACF-UHFFFAOYSA-N	Approved
Umifenovir	Antiviral	JUNV	(-)ssRNA	*								Human (multiple)	Inhibits membrane fusion	PMID: 33468464	Arenaviridae	Argentinian mammarenavirus		Argentine hemorrhagic fever	0	DB13609	131411	KCFYEAOKVJSACF-UHFFFAOYSA-N	Approved
Umifenovir	Antiviral	LASV	(-)ssRNA	*								Human (multiple)	Inhibits membrane fusion	PMID:30700611	Arenaviridae	Lassa mammarenavirus		Lassa hemorrhagic fever	0	DB13609	131411	KCFYEAOKVJSACF-UHFFFAOYSA-N	Approved
Umifenovir	Antiviral	LCMV	(-)ssRNA	*								Human (multiple)	Inhibits membrane fusion	PMID: 33468464	Arenaviridae	Lymphocytic choriomeningitis mammarenavirus		Lymphocytic choriomeningitis	0	DB13609	131411	KCFYEAOKVJSACF-UHFFFAOYSA-N	Approved
Umifenovir	Antiviral	PICV	(-)ssRNA	*								Human (multiple)	Inhibits membrane fusion	PMID: 33468464	Arenaviridae	Cali mammarenavirus		No disease in human	0	DB13609	131411	KCFYEAOKVJSACF-UHFFFAOYSA-N	Approved
Umifenovir	Antiviral	SARS-CoV-2	(+)ssRNA						*			Human (multiple)	Inhibits membrane fusion	PMID: 33811756; PMID: 32283143	Coronaviridae	Severe acute respiratory syndrome-related coronavirus	Severe acute respiratory syndrome-related coronavirus 2	COVID-19	8	DB13609	131411	KCFYEAOKVJSACF-UHFFFAOYSA-N	Approved
Umifenovir	Antiviral	TBEV	(+)ssRNA	*								Human (multiple)	Inhibits membrane fusion	PMID:29642580	Flaviviridae	Tick-borne encephalitis virus		Tick-borne encephalitis	2	DB13609	131411	KCFYEAOKVJSACF-UHFFFAOYSA-N	Approved
Umifenovir	Antiviral	WNV	(+)ssRNA	*								Human (multiple)	Inhibits membrane fusion	PMID:29642580	Flaviviridae	West Nile virus		West Nile fever	2	DB13609	131411	KCFYEAOKVJSACF-UHFFFAOYSA-N	Approved
Umifenovir	Antiviral	ZIKV	(+)ssRNA	*								Human (multiple)	Inhibits membrane fusion	PMID:29895962	Flaviviridae	Zika virus		Zika virus disease	2	DB13609	131411	KCFYEAOKVJSACF-UHFFFAOYSA-N	Approved
Valacyclovir	Antiviral	CMV	dsDNA							*		Viral DNA pol	Nucleoside analog DNA polymerase enzyme inhibitor; L-valine ester of aciclovir.	CID:135398741	Herpesviridae	Human betaherpesvirus 5		Mononucleosis-like illness	12	DB00577	135398742	HDOVUKNUBWVHOX-QMMMGPOBSA-N	Approved
Valacyclovir	Antiviral	EBV	dsDNA							*		Viral DNA pol	Nucleoside analog DNA polymerase enzyme inhibitor; L-valine ester of aciclovir.	CID:135398741	Herpesviridae	Human gammaherpesvirus 4		Infectious mononucleosis	12	DB00577	135398742	HDOVUKNUBWVHOX-QMMMGPOBSA-N	Approved
Valacyclovir	Antiviral	HBV	dsDNA-RT							*		Viral RT	Nucleoside analog DNA polymerase enzyme inhibitor; L-valine ester of aciclovir.	CID:135398741	Hepadnaviridae	Hepatitis B virus		Hepatitis B	35	DB00577	135398742	HDOVUKNUBWVHOX-QMMMGPOBSA-N	Approved
Valacyclovir	Antiviral	HCV	(+)ssRNA				*					Viral RNA pol	Inhibits viral DNA synthesis	NCT01453075	Flaviviridae	Hepacivirus C		Hepatitis C	2	DB00577	135398742	HDOVUKNUBWVHOX-QMMMGPOBSA-N	Approved
Valacyclovir	Antiviral	HSV-1	dsDNA							*		Viral DNA pol	Inhibits viral DNA synthesis	DrugBank ID: DB00577	Herpesviridae	Human alphaherpesvirus 1		Cold sores	12	DB00577	135398742	HDOVUKNUBWVHOX-QMMMGPOBSA-N	Approved
Valacyclovir	Antiviral	HSV-2	dsDNA							*		Viral DNA pol	Nucleoside analog DNA polymerase enzyme inhibitor; L-valine ester of aciclovir.	CID:135398741; DB00577	Herpesviridae	Human alphaherpesvirus 2		Genital herpes	12	DB00577	135398742	HDOVUKNUBWVHOX-QMMMGPOBSA-N	Approved
Valacyclovir	Antiviral	VZV	dsDNA							*		Viral DNA pol	Inhibits viral DNA synthesis	DrugBank ID: DB00577	Herpesviridae	Human alphaherpesvirus 3		Chickenpox (varicella)	12	DB00577	135398742	HDOVUKNUBWVHOX-QMMMGPOBSA-N	Approved
Valganciclovir	Antiviral	CMV	dsDNA							*		Viral DNA pol	Destabilization of DNA	DrugBank ID: DB01610	Herpesviridae	Human betaherpesvirus 5		Mononucleosis-like illness	12	DB01610	135413535	WPVFJKSGQUFQAP-GKAPJAKFSA-N	Approved
Valganciclovir	Antiviral	HAdV-5	dsDNA			*						Viral DNA pol	Destabilization of DNA	PMID: 25807051	Adenoviridae	Human mastadenovirus C	Human adenovirus C5	Respiratory disease	73	DB01610	135413535	WPVFJKSGQUFQAP-GKAPJAKFSA-N	Approved
Valganciclovir	Antiviral	KSHV	dsDNA				*					Viral DNA pol	Destabilization of DNA	PMID: 32297410	Herpesviridae	Human gammaherpesvirus 8		Kaposi's sarcoma	12	DB01610	135413535	WPVFJKSGQUFQAP-GKAPJAKFSA-N	Approved
Valproic Acid	Anticonvulsant	CVB-3	(+)ssRNA	*								Human HDAC	HDAC inhibitor	PMID: 24294962	Picornaviridae	Enterovirus B	Coxsackievirus B3	Fever; headache; sore throat; gastroenteritis; pericarditis; myocarditis	9	DB00313	3121	NIJJYAXOARWZEE-UHFFFAOYSA-N	Approved
Valproic Acid	Anticonvulsant	EBV	dsDNA	*								Human HDAC	HDAC inhibitor	PMID: 26805038	Herpesviridae	Human gammaherpesvirus 4		Infectious mononucleosis	12	DB00313	3121	NIJJYAXOARWZEE-UHFFFAOYSA-N	Approved
Valproic Acid	Anticonvulsant	HAdV-5	dsDNA	*								Human HDAC	HDAC inhibitor	PMID: 16990052	Adenoviridae	Human mastadenovirus C	Human adenovirus C5	Respiratory disease	73	DB00313	3121	NIJJYAXOARWZEE-UHFFFAOYSA-N	Approved
Valproic Acid	Anticonvulsant	LCMV	(-)ssRNA	*								Human HDAC	HDAC inhibitor	PMID: 23735299	Arenaviridae	Lymphocytic choriomeningitis mammarenavirus		Lymphocytic choriomeningitis	0	DB00313	3121	NIJJYAXOARWZEE-UHFFFAOYSA-N	Approved
Valproic Acid	Anticonvulsant	WNV	(+)ssRNA	*								Human HDAC	HDAC inhibitor	PMID: 21106740	Flaviviridae	West Nile virus		West Nile fever	2	DB00313	3121	NIJJYAXOARWZEE-UHFFFAOYSA-N	Approved
Vemurafenib	Anticancer	ECHOV-1	(+)ssRNA	*								Unknown	Unknown	PMID: 33080984	Picornaviridae	Enterovirus B	Echovirus E1	Mild symptoms, meningitis	9	DB08881	42611257	GPXBXXGIAQBQNI-UHFFFAOYSA-N	Approved
Vemurafenib	Anticancer	FLUAV	(-)ssRNA	*								Human (multiple)	Unknown	PMID: 29312159	Orthomyxoviridae	Influenza A virus		Influenza	34	DB08881	42611257	GPXBXXGIAQBQNI-UHFFFAOYSA-N	Approved
Verapamil	Antiarrhythmic	ASFV	dsDNA	*								Human ion channel	Voltage-dependent calcium channels inhibitor	PMID: 33249093	Asfarviridae	African swine fever virus		No disease in human; Swine fever in swine		DB00661	2520	SGTNSNPWRIOYBX-UHFFFAOYSA-N	Approved
Verapamil	Antiarrhythmic	CMV	dsDNA	*								Human ion channel	Voltage-dependent calcium channels inhibitor	PMID:2819886	Herpesviridae	Human betaherpesvirus 5		Mononucleosis-like illness	12	DB00661	2520	SGTNSNPWRIOYBX-UHFFFAOYSA-N	Approved
Verapamil	Antiarrhythmic	EBOV	(-)ssRNA	*		*						Human ion channel	Voltage-dependent calcium channels inhibitor	PMID:25722412	Filoviridae	Zaire ebolavirus	Ebola virus	Ebola hemorrhagic fever	3	DB00661	2520	SGTNSNPWRIOYBX-UHFFFAOYSA-N	Approved
Verapamil	Antiarrhythmic	FLUAV	(-)ssRNA	*								Human ion channel	Voltage-dependent calcium channels inhibitor	PMID:6743023	Orthomyxoviridae	Influenza A virus		Influenza	34	DB00661	2520	SGTNSNPWRIOYBX-UHFFFAOYSA-N	Approved
Verapamil	Antiarrhythmic	HCoV-229E	(+)ssRNA	*								Human ion channel	Voltage-dependent calcium channels inhibitor	PMID: 33249093	Coronaviridae	Human coronavirus 229E		Common cold	8	DB00661	2520	SGTNSNPWRIOYBX-UHFFFAOYSA-N	Approved
Verapamil	Antiarrhythmic	HRV-A2	(+)ssRNA	*								Human ion channel	Voltage-dependent calcium channels inhibitor	PMID:16054245	Picornaviridae	Rhinovirus A	Rhinovirus A2	Common cold	86	DB00661	2520	SGTNSNPWRIOYBX-UHFFFAOYSA-N	Approved
Verapamil	Antiarrhythmic	SARS-CoV-2	(+)ssRNA						*			Human ion channel	Voltage-dependent calcium channels inhibitor	NCT04351763	Coronaviridae	Severe acute respiratory syndrome-related coronavirus	Severe acute respiratory syndrome-related coronavirus 2	COVID-19	8	DB00661	2520	SGTNSNPWRIOYBX-UHFFFAOYSA-N	Approved
Verdinexor	Antiviral	BKV	dsDNA				*					Human exportin	Nuclear export inhibitor	PMID: 30332435	Polyomaviridae	Human polyomavirus 1		Nephropathy and hemorrhagic cystitis	-1	DB12207	71492799	OPAKEJZFFCECPN-XQRVVYSFSA-N	Investigational
Verdinexor	Antiviral	CMV	dsDNA				*					Human exportin	Nuclear export inhibitor	PMID: 30332435	Herpesviridae	Human betaherpesvirus 5		Mononucleosis-like illness	12	DB12207	71492799	OPAKEJZFFCECPN-XQRVVYSFSA-N	Investigational
Verdinexor	Antiviral	EBV	dsDNA				*					Human exportin	Nuclear export inhibitor	PMID: 30332435	Herpesviridae	Human gammaherpesvirus 4		Infectious mononucleosis	12	DB12207	71492799	OPAKEJZFFCECPN-XQRVVYSFSA-N	Investigational
Verdinexor	Antiviral	FLUAV	(-)ssRNA			*						Human exportin	Nuclear export inhibitor	PMID: 27893810	Orthomyxoviridae	Influenza A virus		Influenza	34	DB12207	71492799	OPAKEJZFFCECPN-XQRVVYSFSA-N	Investigational
Verdinexor	Antiviral	HAdV-5	dsDNA				*					Human exportin	Nuclear export inhibitor	PMID: 30332435	Adenoviridae	Human mastadenovirus C	Human adenovirus C5	Respiratory disease	73	DB12207	71492799	OPAKEJZFFCECPN-XQRVVYSFSA-N	Investigational
Verdinexor	Antiviral	HPV-11	dsDNA				*					Human exportin	Nuclear export inhibitor	PMID: 30332435	Papillomaviridae	Alphapapillomavirus 10	Human papillomavirus 11		37	DB12207	71492799	OPAKEJZFFCECPN-XQRVVYSFSA-N	Investigational
Verdinexor	Antiviral	HPV-18	dsDNA				*					Human exportin	Nuclear export inhibitor	PMID: 30332435	Papillomaviridae	Alphapapillomavirus 7	Human papillomavirus type 18		37	DB12207	71492799	OPAKEJZFFCECPN-XQRVVYSFSA-N	Investigational
Verdinexor	Antiviral	JCV	dsDNA				*					Human exportin	Nuclear export inhibitor	PMID: 30332435	Polyomaviridae	Human polyomavirus 2		Progressive multifocal leukoencephalopathy	-1	DB12207	71492799	OPAKEJZFFCECPN-XQRVVYSFSA-N	Investigational
Verdinexor	Antiviral	KSHV	dsDNA				*					Human exportin	Nuclear export inhibitor	PMID: 30332435	Herpesviridae	Human gammaherpesvirus 8		Kaposi's sarcoma	12	DB12207	71492799	OPAKEJZFFCECPN-XQRVVYSFSA-N	Investigational
Verdinexor	Antiviral	RSV	(-)ssRNA	*								Human exportin	Nuclear export inhibitor	PMID: 30541831	Pneumoviridae	Human orthopneumovirus		Lower respiratory tract infections	24	DB12207	71492799	OPAKEJZFFCECPN-XQRVVYSFSA-N	Investigational
Vesatolimod	Antiviral	EV-A71	(+)ssRNA			*						Human TLR7	Stimulates cell-mediated immune response	PMID: 29425831	Picornaviridae	Enterovirus A	Enterovirus A71	Acute flaccid myelitis (polio-like disorder); Gastroenteritis; Hand, foot, and mouth disease	9	DB12687	46241268	VFOKSTCIRGDTBR-UHFFFAOYSA-N	Investigational
Vesatolimod	Antiviral	HBV	dsDNA-RT				*					Human TLR7	Stimulates cell-mediated immune response	PMID: 29851204	Hepadnaviridae	Hepatitis B virus		Hepatitis B	35	DB12687	46241268	VFOKSTCIRGDTBR-UHFFFAOYSA-N	Investigational
Vesatolimod	Antiviral	HIV-1	ssRNA-RT		*							Human TLR7	Stimulates cell-mediated immune response	PMID: 27799218	Retroviridae	Human immunodeficiency virus 1		Acquired immune deficiency syndrome	33	DB12687	46241268	VFOKSTCIRGDTBR-UHFFFAOYSA-N	Investigational
Vesatolimod	Antiviral	NoV	(+)ssRNA	*								Human TLR7	Stimulates cell-mediated immune response	PMID: 29530841	Caliciviridae	Norwalk virus		Gastroenteritis	7	DB12687	46241268	VFOKSTCIRGDTBR-UHFFFAOYSA-N	Investigational
Vidarabine	Antiviral	BKV	dsDNA				*					Viral DNA pol	Viral DNA synthesis inhibitor	PMID: 1651795	Polyomaviridae	Human polyomavirus 1		Nephropathy and hemorrhagic cystitis	-1	DB00194	21704	OIRDTQYFTABQOQ-UHTZMRCNSA-N	Approved
Vidarabine	Antiviral	CVB-4	(+)ssRNA				*					Viral RNA pol	Viral DNA synthesis inhibitor	PMID: 9597914	Picornaviridae	Enterovirus B	Coxsackievirus B4	Fever; headache; sore throat; gastroenteritis; pericarditis; myocarditis	9	DB00194	21704	OIRDTQYFTABQOQ-UHTZMRCNSA-N	Approved
Vidarabine	Antiviral	HAdV	dsDNA				*					Viral DNA pol	Viral DNA synthesis inhibitor	PMID: 9313882	Adenoviridae			Respiratory disease	73	DB00194	21704	OIRDTQYFTABQOQ-UHTZMRCNSA-N	Approved
Vidarabine	Antiviral	HPV	dsDNA					*				Viral DNA pol	Viral DNA synthesis inhibitor	PMID: 12883720	Papillomaviridae	Alphapapillomavirus	Human papillomavirus		37	DB00194	21704	OIRDTQYFTABQOQ-UHTZMRCNSA-N	Approved
Vidarabine	Antiviral	HSV-1	dsDNA							*		Viral DNA pol	Viral DNA synthesis inhibitor	DrugBank ID: DB00194	Herpesviridae	Human alphaherpesvirus 1		Cold sores	12	DB00194	21704	OIRDTQYFTABQOQ-UHTZMRCNSA-N	Approved
Vidarabine	Antiviral	HSV-2	dsDNA							*		Viral DNA pol	Viral DNA synthesis inhibitor	DrugBank ID: DB00194	Herpesviridae	Human alphaherpesvirus 2		Genital herpes	12	DB00194	21704	OIRDTQYFTABQOQ-UHTZMRCNSA-N	Approved
Vidarabine	Antiviral	POWV	(+)ssRNA				*					Viral RNA pol	Viral DNA synthesis inhibitor	PMID: 6297420	Flaviviridae	Powassan virus		Powassan virus disease	2	DB00194	21704	OIRDTQYFTABQOQ-UHTZMRCNSA-N	Approved
Vidarabine	Antiviral	PyV	dsDNA				*					Viral DNA pol	Viral DNA synthesis inhibitor	PMID: 9313882	Polyomaviridae				-1	DB00194	21704	OIRDTQYFTABQOQ-UHTZMRCNSA-N	Approved
Vidarabine	Antiviral	RABV	(-)ssRNA			*						Viral RNA pol	Viral DNA synthesis inhibitor	PMID: 1245759	Rhabdoviridae	Rabies lyssavirus		Rabies	11	DB00194	21704	OIRDTQYFTABQOQ-UHTZMRCNSA-N	Approved
Vidarabine	Antiviral	VARV	dsDNA			*						Viral DNA pol	Viral DNA synthesis inhibitor	PMID: 302323	Poxviridae	Variola virus		Smallpox	5	DB00194	21704	OIRDTQYFTABQOQ-UHTZMRCNSA-N	Approved
Vidarabine	Antiviral	VZV	dsDNA							*		Viral DNA pol	Viral DNA synthesis inhibitor	DrugBank ID: DB00194	Herpesviridae	Human alphaherpesvirus 3		Chickenpox (varicella)	12	DB00194	21704	OIRDTQYFTABQOQ-UHTZMRCNSA-N	Approved
Zalcitabine	Antiviral	HAdV-19	dsDNA			*						Viral DNA pol	Viral DNA chain termination	PMID: 19516011	Adenoviridae	Human mastadenovirus D	Human adenovirus D19	Respiratory disease	73	DB00943	24066	WREGKURFCTUGRC-POYBYMJQSA-N	Approved
Zalcitabine	Antiviral	HIV-1	ssRNA-RT							*		Viral RT	Viral DNA chain termination	DrugBank ID: DB00943	Retroviridae	Human immunodeficiency virus 1		Acquired immune deficiency syndrome	33	DB00943	24066	WREGKURFCTUGRC-POYBYMJQSA-N	Approved
Zanamivir	Antiviral	FLUAV	(-)ssRNA					*		*		Viral neuraminidase	Neuraminidase inhibitor	DB00558	Orthomyxoviridae	Influenza A virus		Influenza	34	DB00558	60855	ARAIBEBZBOPLMB-UFGQHTETSA-N	Approved
Zanamivir	Antiviral	FLUBV	(-)ssRNA					*		*		Viral neuraminidase	Neuraminidase inhibitor	DB00558	Orthomyxoviridae	Influenza B virus		Influenza	34	DB00558	60855	ARAIBEBZBOPLMB-UFGQHTETSA-N	Approved
Zanamivir	Antiviral	HPEV-3	(+)ssRNA	*								Unknown	Neuraminidase inhibitor	PMID:12477836	Picornaviridae	Parechovirus A	Human parechovirus 3	Infection of the central nervous system	86	DB00558	60855	ARAIBEBZBOPLMB-UFGQHTETSA-N	Approved
Zanamivir	Antiviral	HPIV-3	(-)ssRNA	*								Unknown	Neuraminidase inhibitor	PMID: 29477132	Paramyxoviridae	Human respirovirus 3		Bronchiolitis, Bronchitis, Pneumonia	4	DB00558	60855	ARAIBEBZBOPLMB-UFGQHTETSA-N	Approved
Zidovudine	Antiviral	EBOV	(-)ssRNA	*								Viral RNA pol	Inhibition of viral RT	PMID: 27902714	Filoviridae	Zaire ebolavirus	Ebola virus	Ebola hemorrhagic fever	3	DB00495	35370	HBOMLICNUCNMMY-XLPZGREQSA-N	Approved
Zidovudine	Antiviral	EBV	dsDNA	*								Viral DNA pol	Inhibition of viral RT	PMID: 2834997	Herpesviridae	Human gammaherpesvirus 4		Infectious mononucleosis	12	DB00495	35370	HBOMLICNUCNMMY-XLPZGREQSA-N	Approved
Zidovudine	Antiviral	HIV-1	ssRNA-RT							*		Viral RT	Inhibition of viral RT	DrugBank ID: DB00495	Retroviridae	Human immunodeficiency virus 1		Acquired immune deficiency syndrome	33	DB00495	35370	HBOMLICNUCNMMY-XLPZGREQSA-N	Approved
Zidovudine	Antiviral	HSV-1	dsDNA	*								Viral DNA pol	Inhibition of viral RT	PMID: 32096195	Herpesviridae	Human alphaherpesvirus 1		Cold sores	12	DB00495	35370	HBOMLICNUCNMMY-XLPZGREQSA-N	Approved
Zidovudine	Antiviral	HTNV	(-)ssRNA	*								Viral RNA pol	Inhibition of viral RT	PMID: 18459839	Hantaviridae	Hantaan orthohantavirus		Hemorrhagic fever with renal syndrome, Hantavirus pulmonary syndrome	21	DB00495	35370	HBOMLICNUCNMMY-XLPZGREQSA-N	Approved
Tyrphostin AG1478	Anticancer	EBOV	(-)ssRNA	*	*							Human PTK	Unknown	PMID: 21947546	Filoviridae	Zaire ebolavirus	Ebola virus	Ebola hemorrhagic fever	3	DB01645	2051	GFNNBHLJANVSQV-UHFFFAOYSA-N	Experimental
Tyrphostin AG1478	Anticancer	MARV	(-)ssRNA	*	*							Human PTK	Unknown	PMID: 21947546	Filoviridae	Marburg marburgvirus	Marburg virus	Marburg hemorrhagic fever	3	DB01645	2051	GFNNBHLJANVSQV-UHFFFAOYSA-N	Experimental
Tyrphostin AG1478	Anticancer	LASV	(-)ssRNA	*	*							Human PTK	Unknown	PMID: 21947546	Arenaviridae	Lassa mammarenavirus		Lassa hemorrhagic fever	0	DB01645	2051	GFNNBHLJANVSQV-UHFFFAOYSA-N	Experimental
Tyrphostin AG1478	Anticancer	EMCV	(+)ssRNA	*	*							Human PTK	Unknown	PMID: 27480860	Picornaviridae	Cardiovirus A		Encephalomyocarditis	9	DB01645	2051	GFNNBHLJANVSQV-UHFFFAOYSA-N	Experimental
Tyrphostin AG1478	Anticancer	HCV	(+)ssRNA	*	*							Human PTK	Unknown	PMID: 27480860	Flaviviridae	Hepacivirus C		Hepatitis C	2	DB01645	2051	GFNNBHLJANVSQV-UHFFFAOYSA-N	Experimental
Clomiphene	Anti-infertility	EBOV	(-)ssRNA	*								Human ER	ER antagonist	PMID: 30700611	Filoviridae	Zaire ebolavirus	Ebola virus	Ebola hemorrhagic fever	3	DB00882	2800	GKIRPKYJQBWNGO-UHFFFAOYSA-N	Approved
Clomiphene	Anti-infertility	LASV	(-)ssRNA	*								Human ER	ER antagonist	PMID: 30700611	Arenaviridae	Lassa mammarenavirus		Lassa hemorrhagic fever	0	DB00883	2800	GKIRPKYJQBWNGO-UHFFFAOYSA-N	Approved
Clomiphene	Anti-infertility	SARS-CoV-2	(+)ssRNA	*								Human ER	ER antagonist	PMID: 33613282	Coronaviridae	Severe acute respiratory syndrome-related coronavirus	Severe acute respiratory syndrome-related coronavirus 2	COVID-19	8	DB00884	2800	GKIRPKYJQBWNGO-UHFFFAOYSA-N	Approved
Clomiphene	Anti-infertility	HCV	(+)ssRNA	*								Human ER	ER antagonist	PMID: 23103222	Flaviviridae	Hepacivirus C		Hepatitis C	2	DB00885	2800	GKIRPKYJQBWNGO-UHFFFAOYSA-N	Approved
Clomiphene	Anti-infertility	HIV-1	ssRNA-RT	*								Human ER	ER antagonist	PMID: 26896646	Retroviridae	Human immunodeficiency virus 1		Acquired immune deficiency syndrome	33	DB00886	2800	GKIRPKYJQBWNGO-UHFFFAOYSA-N	Approved
Sertraline	Antidepressant	SARS-CoV-2	(+)ssRNA	*								Human serotonin transporter	Mediates sodium-dependent reuptake of the monoamine neurotransmitter serotonin	PMID: 33163980	Coronaviridae	Severe acute respiratory syndrome-related coronavirus	Severe acute respiratory syndrome-related coronavirus 2	COVID-19	8	DBSALT000808	68617	VGKDLMBJGBXTGI-SJCJKPOMSA-N	Approved
Sertraline	Antidepressant	PICV	(-)ssRNA	*								Human serotonin transporter	Mediates sodium-dependent reuptake of the monoamine neurotransmitter serotonin	PMID: 30700611	Arenaviridae	Cali mammarenavirus		No disease in human	0	DBSALT000808	68617	VGKDLMBJGBXTGI-SJCJKPOMSA-N	Approved
Sertraline	Antidepressant	LASV	(-)ssRNA	*								Human serotonin transporter	Mediates sodium-dependent reuptake of the monoamine neurotransmitter serotonin	PMID: 30700611	Arenaviridae	Lassa mammarenavirus		Lassa hemorrhagic fever	0	DBSALT000808	68617	VGKDLMBJGBXTGI-SJCJKPOMSA-N	Approved
Sertraline	Antidepressant	EBOV	(-)ssRNA	*								Human serotonin transporter	Mediates sodium-dependent reuptake of the monoamine neurotransmitter serotonin	PMID: 29939303	Filoviridae	Zaire ebolavirus	Ebola virus	Ebola hemorrhagic fever	3	DBSALT000808	68617	VGKDLMBJGBXTGI-SJCJKPOMSA-N	Approved
25HC	Anticancer	ZIKV	(+)ssRNA	*								Human membrane	Inhibits viral entry	PMID: 28314593	Flaviviridae	Zika virus		Zika virus disease	2	DB04705	65094	INBGSXNNRGWLJU-ZHHJOTBYSA-N	Experimental
25HC	Anticancer	SARS-CoV-2	(+)ssRNA	*								Human membrane	Inhibits viral entry	PMID: 32811977	Coronaviridae	Severe acute respiratory syndrome-related coronavirus	Severe acute respiratory syndrome-related coronavirus 2	COVID-19	8	DB04706	65094	INBGSXNNRGWLJU-ZHHJOTBYSA-N	Experimental
25HC	Anticancer	LASV	(-)ssRNA	*								Human membrane	Inhibits viral entry	PMID: 27999160	Arenaviridae	Lassa mammarenavirus		Lassa hemorrhagic fever	0	DB04707	65094	INBGSXNNRGWLJU-ZHHJOTBYSA-N	Experimental
25HC	Anticancer	VSV	(-)ssRNA	*								Human membrane	Inhibits viral entry	PMID: 23273844	Rhabdoviridae	Indiana vesiculovirus		Vesicular stomatitis	11	DB04708	65094	INBGSXNNRGWLJU-ZHHJOTBYSA-N	Experimental
25HC	Anticancer	HSV-1	dsDNA	*								Human membrane	Inhibits viral entry	PMID: 23273844	Herpesviridae	Human alphaherpesvirus 1		Cold sores	12	DB04709	65094	INBGSXNNRGWLJU-ZHHJOTBYSA-N	Experimental
25HC	Anticancer	HIV-1	ssRNA-RT	*		*						Human membrane	Inhibits viral entry	PMID: 23273844	Retroviridae	Human immunodeficiency virus 1		Acquired immune deficiency syndrome	33	DB04710	65094	INBGSXNNRGWLJU-ZHHJOTBYSA-N	Experimental
25HC	Anticancer	EBOV	(-)ssRNA	*								Human membrane	Inhibits viral entry	PMID: 23273844	Filoviridae	Zaire ebolavirus	Ebola virus	Ebola hemorrhagic fever	3	DB04711	65094	INBGSXNNRGWLJU-ZHHJOTBYSA-N	Experimental
25HC	Anticancer	RVFV	(-)ssRNA	*								Human membrane	Inhibits viral entry	PMID: 23273844	Phenuiviridae	Rift Valley fever phlebovirus		Rift Valley fever	23	DB04712	65094	INBGSXNNRGWLJU-ZHHJOTBYSA-N	Experimental
25HC	Anticancer	TBEV	(+)ssRNA	*								Human membrane	Inhibits viral entry	PMID: 23273844	Flaviviridae	Tick-borne encephalitis virus		Tick-borne encephalitis	2	DB04713	65094	INBGSXNNRGWLJU-ZHHJOTBYSA-N	Experimental
25HC	Anticancer	NiV	(-)ssRNA	*								Human membrane	Inhibits viral entry	PMID: 23273844	Paramyxoviridae	Nipah henipavirus		Severe encephalitis and respiratory disease	4	DB04714	65094	INBGSXNNRGWLJU-ZHHJOTBYSA-N	Experimental
25HC	Anticancer	RABV	(-)ssRNA	*								Human membrane	Inhibits viral entry	PMID: 31552533	Rhabdoviridae	Rabies lyssavirus		Rabies	11	DB04715	65094	INBGSXNNRGWLJU-ZHHJOTBYSA-N	Experimental
25HC	Anticancer	KSHV	dsDNA	*								Human membrane	Inhibits viral entry	PMID: 34781692	Herpesviridae	Human gammaherpesvirus 8		Kaposi's sarcoma	12	DB04716	65094	INBGSXNNRGWLJU-ZHHJOTBYSA-N	Experimental
25HC	Anticancer	EBV	dsDNA	*								Human membrane	Inhibits viral entry	PMID: 34781692	Herpesviridae	Human gammaherpesvirus 4		Infectious mononucleosis	12	DB04717	65094	INBGSXNNRGWLJU-ZHHJOTBYSA-N	Experimental
25HC	Anticancer	RoV	dsRNA	*								Human membrane	Inhibits viral entry	PMID: 29950420; PMID: 30212801	Reoviridae	Rotavirus A	Simian rotavirus A	Diarrheal disease	0	DB04718	65094	INBGSXNNRGWLJU-ZHHJOTBYSA-N	Experimental
25HC	Anticancer	HCV	(+)ssRNA	*								Human membrane	Inhibits viral entry	PMID: 19149867	Flaviviridae	Hepacivirus C		Hepatitis C	2	DB04719	65094	INBGSXNNRGWLJU-ZHHJOTBYSA-N	Experimental
Digitoxin	Antiarrythmic	CMV	dsDNA	*								Human ion transporter	Inhibits viral entry	PMID: 29321306	Herpesviridae	Human betaherpesvirus 5		Mononucleosis-like illness	12	DB01396	441207	WDJUZGPOPHTGOT-XUDUSOBPSA-N	Experimental
Digitoxin	Antiarrythmic	HSV-1	dsDNA	*								Human ion transporter	Inhibits viral entry	PMID: 18353452	Herpesviridae	Human alphaherpesvirus 1		Cold sores	12	DB01396	441207	WDJUZGPOPHTGOT-XUDUSOBPSA-N	Experimental
Digitoxin	Antiarrythmic	EBOV	(-)ssRNA	*								Human ion transporter	Inhibits viral entry	PMID: 31806372	Filoviridae	Zaire ebolavirus	Ebola virus	Ebola hemorrhagic fever	3	DB01396	441207	WDJUZGPOPHTGOT-XUDUSOBPSA-N	Experimental
Digitoxin	Antiarrythmic	SARS-CoV-2	(+)ssRNA	*								Human ion transporter	Inhibits viral entry	PMID: 34773067	Coronaviridae	Severe acute respiratory syndrome-related coronavirus	Severe acute respiratory syndrome-related coronavirus 2	COVID-19	8	DB01396	441207	WDJUZGPOPHTGOT-XUDUSOBPSA-N	Experimental
Vandetanib	Anticancer	DENV	(-)ssRNA	*								Human PTK	Inhibits viral entry	PMID: 33173007	Flaviviridae	Dengue virus		Dengue fever	2	DB05294	3081361	UHTHHESEBZOYNR-UHFFFAOYSA-N	Experimental
Vandetanib	Anticancer	ANDV	(-)ssRNA	*								Human PTK	Inhibits viral entry	PMID: 27233645	Hantaviridae	Andes orthohantavirus		Hantavirus cardiopulmonary syndrome	21	DB05294	3081361	UHTHHESEBZOYNR-UHFFFAOYSA-N	Experimental
Selenazofurin	Antiviral	FLUAV	(-)ssRNA			*						Viral RNA pol	Inhibits viral RNA synthesis	PMID: 3022644	Orthomyxoviridae	Influenza A virus		Influenza	34	n.a.	100665	CKMBACZHCFMPLQ-DBRKOABJSA-N	Experimental
Selenazofurin	Antiviral	FLUBV	(-)ssRNA			*						Viral RNA pol	Inhibits viral RNA synthesis	PMID: 3022644	Orthomyxoviridae	Influenza B virus		Influenza	34	n.a.	100665	CKMBACZHCFMPLQ-DBRKOABJSA-N	Experimental
Selenazofurin	Antiviral	RVFV	(-)ssRNA	*								Viral RNA pol	Inhibits viral RNA synthesis	PMID: 6151377	Phenuiviridae	Rift Valley fever phlebovirus		Rift Valley fever	23	n.a.	100665	CKMBACZHCFMPLQ-DBRKOABJSA-N	Experimental
Selenazofurin	Antiviral	JEV	(+)ssRNA	*								Viral RNA pol	Inhibits viral RNA synthesis	PMID: 6151377	Flaviviridae	Japanese encephalitis virus		Japanese encephalitis	2	n.a.	100665	CKMBACZHCFMPLQ-DBRKOABJSA-N	Experimental
Selenazofurin	Antiviral	YFV	(+)ssRNA	*								Viral RNA pol	Inhibits viral RNA synthesis	PMID: 6151377	Flaviviridae	Yellow fever virus		Yellow fever	2	n.a.	100665	CKMBACZHCFMPLQ-DBRKOABJSA-N	Experimental
Nifedipine	Antihypertensive; angina	EMCV	(+)ssRNA	*		*						Human ion channel	Inhibits viral entry	PMID: 19520090	Picornaviridae	Cardiovirus A		Encephalomyocarditis	9	DB01115	4485	HYIMSNHJOBLJNT-UHFFFAOYSA-N	Approved
Nifedipine	Antihypertensive; angina	SFTSV	(+)ssRNA	*				*				Human ion channel	Inhibits viral entry	PMID: 31444469	Phenuiviridae	Dabie bandavirus		Severe fever with thrombocytopenia syndrome	23	DB01115	4485	HYIMSNHJOBLJNT-UHFFFAOYSA-N	Approved
Nifedipine	Antihypertensive; angina	JUNV	(+)ssRNA	*								Human ion channel	Inhibits viral entry	PMID: 9934697	Arenaviridae	Argentinian mammarenavirus		Argentine hemorrhagic fever	0	DB01115	4485	HYIMSNHJOBLJNT-UHFFFAOYSA-N	Approved
Nifedipine	Antihypertensive; angina	SARS-CoV-2	(+)ssRNA	*								Human ion channel	Inhibits viral entry	PMID: 34498840	Coronaviridae	Severe acute respiratory syndrome-related coronavirus	Severe acute respiratory syndrome-related coronavirus 2	COVID-19	8	DB01115	4485	HYIMSNHJOBLJNT-UHFFFAOYSA-N	Approved
Bulevirtide	Antiviral	HBV	dsDNA-RT							*		Human NTCP	Inhibits viral entry	PMID: 34593156	Hepadnaviridae	Hepatitis B virus		Hepatitis B	35	DB15248	404772681	n.a.	Approved
Bulevirtide	Antiviral	HDV	(-)ssRNA							*		Human NTCP	Inhibits viral entry	PMID: 34593156	Kolmioviridae	Hepatitis delta virus		Hepatitis D	-1	DB15248	404772681	n.a.	Approved
Eucalyptol	Anti-inflammatory	FLUAV	(-)ssRNA			*						Human (multiple)	Unknown	PMID: 27351430	Orthomyxoviridae	Influenza A virus		Influenza	34	DB03852	2758	WEEGYLXZBRQIMU-UHFFFAOYSA-N	Approved
Eucalyptol	Anti-inflammatory	HCoV-229E	(+)ssRNA	*								Human (multiple)	Unknown	PMID: 33805385	Coronaviridae	Severe acute respiratory syndrome-related coronavirus	Severe acute respiratory syndrome-related coronavirus 2	COVID-19	8	DB03852	2758	WEEGYLXZBRQIMU-UHFFFAOYSA-N	Approved
Fenofibrate	Lipid-lowering	FLUAV	(-)ssRNA			*						Human PPAR	Inhibits viral entry	PMID: 25274854	Orthomyxoviridae	Influenza A virus		Influenza	34	DB01039	3339	YMTINGFKWWXKFG-UHFFFAOYSA-N	Approved
Fenofibrate	Lipid-lowering	SARS-CoV-2	(+)ssRNA	*								Human PPAR	Inhibits viral entry	PMID: 34421587	Coronaviridae	Severe acute respiratory syndrome-related coronavirus	Severe acute respiratory syndrome-related coronavirus 2	COVID-19	8	DB01039	3339	YMTINGFKWWXKFG-UHFFFAOYSA-N	Approved
PUL-042	Immunomodulator	FLUAV	(-)ssRNA			*						Human TLR	Modulates immune system	PMID: 29066417	Orthomyxoviridae	Influenza A virus		Influenza	34	n.a.	n.a.	n.a.	Investigational
PUL-042	Immunomodulator	SARS-CoV-2	(+)ssRNA					*				Human TLR	Modulates immune system	NCT04312997	Coronaviridae	Severe acute respiratory syndrome-related coronavirus	Severe acute respiratory syndrome-related coronavirus 2	COVID-19	8	n.a.	n.a.	n.a.	Investigational
MK2206	Anticancer	FLUAV	(-)ssRNA	*								Human PTK	Inhibits viral entry	PMID: 24752266	Orthomyxoviridae	Influenza A virus		Influenza	34	n.a.	24964624	ULDXWLCXEDXJGE-UHFFFAOYSA-N	Investigational
MK2206	Anticancer	SARS-CoV-2	(+)ssRNA	*								Human PTK	Inhibits viral entry	PMID: 34155207	Coronaviridae	Severe acute respiratory syndrome-related coronavirus	Severe acute respiratory syndrome-related coronavirus 2	COVID-19	8	n.a.	24964624	ULDXWLCXEDXJGE-UHFFFAOYSA-N	Investigational
MK2206	Anticancer	JCV	(+)ssRNA	*								Human PTK	Inhibits viral replication	PMID: 28768870	Polyomaviridae	Human polyomavirus 2		Progressive multifocal leukoencephalopathy	-1	n.a.	24964624	ULDXWLCXEDXJGE-UHFFFAOYSA-N	Investigational
MK2206	Anticancer	ZIKV	(+)ssRNA	*								Human PTK	Inhibits viral replication	PMID: 34066055	Flaviviridae	Zika virus		Zika virus disease	2	n.a.	24964624	ULDXWLCXEDXJGE-UHFFFAOYSA-N	Investigational
Bromocriptine	Acromegaly	DENV	(+)ssRNA	*								Human DRD2	Inhibits translation and/or replication steps	PMID: 27181378	Flaviviridae	Dengue virus		Dengue fever	2	DB01200	31101	OZVBMTJYIDMWIL-AYFBDAFISA-N	Approved
Bromocriptine	Acromegaly	ZIKV	(+)ssRNA	*								Human DRD2	Inhibits translation and/or replication steps	PMID: 28185815	Flaviviridae	Zika virus		Zika virus disease	2	DB01200	31101	OZVBMTJYIDMWIL-AYFBDAFISA-N	Approved
Saikosaponin	Antiinflammatory	FLUAV	(-)ssRNA	*								Unknown	Modulates autophagy	PMID: 26637810	Orthomyxoviridae	Influenza A virus		Influenza	34	n.a.	167928	KYWSCMDFVARMPN-MSSMMRRTSA-N	Experimental
Saikosaponin	Antiinflammatory	MeV	(-)ssRNA	*								Unknown	Modulates autophagy	PMID: 1529029	Paramyxoviridae	Measles morbillivirus		Measles	33	n.a.	167928	KYWSCMDFVARMPN-MSSMMRRTSA-N	Experimental
Saikosaponin	Antiinflammatory	HSV-1	dsDNA	*								Unknown	Modulates autophagy	PMID: 1529029	Herpesviridae	Human alphaherpesvirus 1		Cold sores	12	n.a.	167928	KYWSCMDFVARMPN-MSSMMRRTSA-N	Experimental
Saikosaponin	Antiinflammatory	HCV	(+)ssRNA	*								Unknown	Modulates autophagy	PMID: 32313973	Flaviviridae	Hepacivirus C		Hepatitis C	2	n.a.	167928	KYWSCMDFVARMPN-MSSMMRRTSA-N	Experimental
Saikosaponin	Antiinflammatory	HBV	dsDNA-RT	*								Unknown	Modulates autophagy	PMID: 31531682	Hepadnaviridae	Hepatitis B virus		Hepatitis B	35	n.a.	167928	KYWSCMDFVARMPN-MSSMMRRTSA-N	Experimental
Saikosaponin	Antiinflammatory	HCoV-229E	(+)ssRNA	*								Unknown	Modulates autophagy	PMID: 16789928	Coronaviridae	Severe acute respiratory syndrome-related coronavirus	Severe acute respiratory syndrome-related coronavirus 2	COVID-19	8	n.a.	167928	KYWSCMDFVARMPN-MSSMMRRTSA-N	Experimental
Saikosaponin	Antiinflammatory	EV-A71	(+)ssRNA	*								Unknown	Modulates autophagy	PMID: 30820356	Picornaviridae	Enterovirus A	Enterovirus A71	Acute flaccid myelitis (polio-like disorder); Gastroenteritis; Hand, foot, and mouth disease	9	n.a.	167928	KYWSCMDFVARMPN-MSSMMRRTSA-N	Experimental
Pleconaril	Antiviral	ECHOV-6	(+)ssRNA	*								Viral VP1	Inhibits viral attachemnt and genome release	PMID: 29116409	Picornaviridae	Enterovirus B	Echovirus E6	Mild symptoms, meningitis	9	DB05105	1684	KQOXLKOJHVFTRN-UHFFFAOYSA-N	Investigational
Pleconaril	Antiviral	FMDV	(+)ssRNA	*								Viral VP1	Inhibits viral attachemnt and genome release	PMID: 31890754	Picornaviridae	Foot-and-mouth disease virus		Foot and Mouth disease	9	DB05105	1684	KQOXLKOJHVFTRN-UHFFFAOYSA-N	Investigational
Pleconaril	Antiviral	CVB-3	(+)ssRNA	*								Viral VP1	Inhibits viral attachemnt and genome release	PMID: 16150864	Picornaviridae	Enterovirus B	Coxsackievirus B3	Fever; headache; sore throat; gastroenteritis; pericarditis; myocarditis	9	DB05105	1684	KQOXLKOJHVFTRN-UHFFFAOYSA-N	Investigational
Pleconaril	Antiviral	HRV-A1	(+)ssRNA	*								Viral VP1	Inhibits viral attachemnt and genome release	PMID: 10974374	Picornaviridae	Rhinovirus A	Rhinovirus A16	Common cold	86	DB05105	1684	KQOXLKOJHVFTRN-UHFFFAOYSA-N	Investigational
Pleconaril	Antiviral	HRV1B	(+)ssRNA					*				Viral VP1	Inhibits viral attachemnt and genome release	PMID: 12802751	Picornaviridae	Rhinovirus A	Rhinovirus A16	Common cold	86	DB05105	1684	KQOXLKOJHVFTRN-UHFFFAOYSA-N	Investigational
Pleconaril	Antiviral	EV-A71	(+)ssRNA	*								Viral VP1	Inhibits viral attachemnt and genome release	PMID: 22245989	Picornaviridae	Enterovirus A	Enterovirus A71	Acute flaccid myelitis (polio-like disorder); Gastroenteritis; Hand, foot, and mouth disease	9	DB05105	1684	KQOXLKOJHVFTRN-UHFFFAOYSA-N	Investigational
Ciclesonide	Anti-asthma and allergic rhinitis	SARS-CoV-2	(+)ssRNA					*				Human glucocorticoid receptor	Inhibit virus replication	PMID: 33055254	Coronaviridae	Severe acute respiratory syndrome-related coronavirus	Severe acute respiratory syndrome-related coronavirus 2	COVID-19	8	DB01410	6918155	UKZNWIVRBCLON-GXOBDPJESA-N	Investigational
Ciclesonide	Anti-asthma and allergic rhinitis	MERS-CoV	(+)ssRNA	*								Human glucocorticoid receptor	Inhibit virus replication	PMID: 33918958	Coronaviridae	Middle East respiratory syndrome-related coronavirus		Middle East respiratory syndrome	8	DB01410	6918155	UKZNWIVRBCLON-GXOBDPJESA-N	Investigational
Ouabain	Antihypertensive	ZIKV	(+)ssRNA	*								Human ion transporter	Inhibits intracellular signal transduction pathways	PMID: 32669655	Flaviviridae	Zika virus		Zika virus disease	2	DB01092	439501	LPMXVESGRSUGHW-HBYQJFLCSA-N	Experimental
Ouabain	Antihypertensive	FLUAV	(-)ssRNA			*						Human ion transporter	Inhibits intracellular signal transduction pathways	PMID: 30892074	Orthomyxoviridae	Influenza A virus		Influenza	34	DB01092	439501	LPMXVESGRSUGHW-HBYQJFLCSA-N	Experimental
Ouabain	Antihypertensive	JEV	(+)ssRNA			*						Human ion transporter	Inhibits intracellular signal transduction pathways	PMID: 31871089	Flaviviridae	Japanese encephalitis virus		Japanese encephalitis	2	DB01092	439501	LPMXVESGRSUGHW-HBYQJFLCSA-N	Experimental
Ouabain	Antihypertensive	SARS-CoV-2	(+)ssRNA	*								Human ion transporter	Inhibits intracellular signal transduction pathways	PMID: 33004837	Coronaviridae	Severe acute respiratory syndrome-related coronavirus	Severe acute respiratory syndrome-related coronavirus 2	COVID-19	8	DB01092	439501	LPMXVESGRSUGHW-HBYQJFLCSA-N	Experimental
Ouabain	Antihypertensive	CHIKV	(+)ssRNA									Human ion transporter	Inhibits intracellular signal transduction pathways	PMID: 27222471	Togaviridae	Chikungunya virus		Chikungunya fever	6	DB01092	439501	LPMXVESGRSUGHW-HBYQJFLCSA-N	Experimental
Ouabain	Antihypertensive	RSV	(-)ssRNA	*								Human ion transporter	Inhibits intracellular signal transduction pathways	PMID: 31381610	Pneumoviridae	Human orthopneumovirus		Lower respiratory tract infections	24	DB01092	439501	LPMXVESGRSUGHW-HBYQJFLCSA-N	Experimental
Chicoric acid	n.a.	HBV	dsDNA-RT	*								Viral integrase/ Human hyaluronidase	Chelates metals	PMID: 24759764	Hepadnaviridae	Hepatitis B virus		Hepatitis B	35	n.a.	5281764	YDDGKXBLOXEEMN-IABMMNSOSA-N	Experimental
Chicoric acid	n.a.	HIV-1	ssRNA-RT	*								Viral integrase/ Human hyaluronidase	Chelates metals	PMID: 15302207	Retroviridae	Human immunodeficiency virus 1		Acquired immune deficiency syndrome	33	n.a.	5281764	YDDGKXBLOXEEMN-IABMMNSOSA-N	Experimental
Ascorbic acid	Antibacterial	FLUAV	(-)ssRNA	*								Unknown	Unclear	PMID: 18813862	Orthomyxoviridae	Influenza A virus		Influenza	34	DB00126	54670067	CIWBSHSKHKDKBQ-JLAZNSOCSA-N	Approved
Ascorbic acid	Antibacterial	HSV-1	dsDNA	*								Unknown	Unclear	PMID: 18813862	Herpesviridae	Human alphaherpesvirus 1		Cold sores	12	DB00126	54670067	CIWBSHSKHKDKBQ-JLAZNSOCSA-N	Approved
Ascorbic acid	Antibacterial	SARS-CoV-2	(+)ssRNA					*				Unknown	Unclear	NCT04710329	Coronaviridae	Severe acute respiratory syndrome-related coronavirus	Severe acute respiratory syndrome-related coronavirus 2	COVID-19	8	DB00126	54670067	CIWBSHSKHKDKBQ-JLAZNSOCSA-N	Approved
Ascorbic acid	Antibacterial	PV	(+)ssRNA	*								Unknown	Unclear	PMID: 18813862	Picornaviridae	Enterovirus C	Human poliovirus 1	Poliomyelitis		DB00126	54670067	CIWBSHSKHKDKBQ-JLAZNSOCSA-N	Approved
Clofarabine	Anticancer	SFTSV	(-)ssRNA	*								Viral RNA pol	Inhibits viral replication	PMID: 34205062	Phenuiviridae	Dabie bandavirus		Severe fever with thrombocytopenia syndrome	23	DB00631	119182	WDDPHFBMKLOVOX-AYQXTPAHSA-N	Experimental
Clofarabine	Anticancer	HIV-1	ssRNA-RT	*								Viral RT	Inhibits viral replication	PMID: 27009333	Retroviridae	Human immunodeficiency virus 1		Acquired immune deficiency syndrome	33	DB00631	119182	WDDPHFBMKLOVOX-AYQXTPAHSA-N	Experimental
Clofarabine	Anticancer	HIV-2	ssRNA-RT	*								Viral RT	Inhibits viral replication	PMID: 25103850	Retroviridae	Human immunodeficiency virus 2		Acquired immune deficiency syndrome	33	DB00631	119182	WDDPHFBMKLOVOX-AYQXTPAHSA-N	Experimental
Ranitidine	Anticancer	SARS-CoV-2	(+)ssRNA			*						Unknown	Unclear	PMID: 33028965	Coronaviridae	Severe acute respiratory syndrome-related coronavirus	Severe acute respiratory syndrome-related coronavirus 2	COVID-19	8	DB00863	3001055	VMXUWOKSQNHOCA-UKTHLTGXSA-N	Approved, withdrawn
Ranitidine	Anticancer	FLUAV	(-)ssRNA	*								Unknown	Unclear	PMID: 30761132	Orthomyxoviridae	Influenza A virus		Influenza	34	DB00863	3001055	VMXUWOKSQNHOCA-UKTHLTGXSA-N	Approved, withdrawn
N-acetylcysteine	To treat paracetamol (acetaminophen) overdose	FLUAV	(-)ssRNA	*								Human (multiple)	Unclear	PMID: 19732754	Orthomyxoviridae	Influenza A virus		Influenza	34	DB06151	12035	PWKSKIMOESPYIA-BYPYZUCNSA-N	Approved
N-acetylcysteine	To treat paracetamol (acetaminophen) overdose	DENV	(+)ssRNA	*								Human (multiple)	Unclear	PMID: 30928439	Flaviviridae	Dengue virus		Dengue fever	2	DB06151	12035	PWKSKIMOESPYIA-BYPYZUCNSA-N	Approved
Nicotine	Used for the relief of nicotine withdrawal symptoms	SARS-CoV-2	(+)ssRNA						*			Human ion channel	Unclear	NCT04583410	Coronaviridae	Severe acute respiratory syndrome-related coronavirus	Severe acute respiratory syndrome-related coronavirus 2	COVID-19	8	DB00184	89594	SNICXCGAKADSCV-JTQLQIEISA-N	Approved
Nicotine	Used for the relief of nicotine withdrawal symptoms	CVB-3	(+)ssRNA	*								Human ion channel	Unclear	PMID: 26507386	Picornaviridae	Enterovirus B	Coxsackievirus B3	Fever; headache; sore throat; gastroenteritis; pericarditis; myocarditis	9	DB00184	89594	SNICXCGAKADSCV-JTQLQIEISA-N	Approved

## Sheet: BCCs
Virus	Drug1	Drug1 Target	Drug1 Drug_Bank_ID	Drug1 PubChem_CID	Drug1 Mode_of_action	Drug1 InChI_Key	Drug2	Drug2 Target	Drug2 Drug_Bank_ID	Drug2 PubChem_CID	Drug2 Mode_of_action	Drug2 InChI_Key		Stage_combi	Cells/animal model	Tissue/organ	Reference
HSV-1	Acyclovir	Viral DNA pol	DB00787	2022	Viral DNA polymerase inhibitor	MKUXAQIIEYXACX-UHFFFAOYSA-N	Brincidofovir	Viral DNA pol;Viral RNA pol	DB12151	483477	Viral DNA polymerase inhibitor	CRDDLOITBKEPRN-UQIIZPHYSA-M		In vivo	Mouse	-	PMID: 21788472
HSV-2	Acyclovir	Viral DNA pol	DB00787	2022	Viral DNA polymerase inhibitor	MKUXAQIIEYXACX-UHFFFAOYSA-N	Brincidofovir	Viral DNA pol;Viral RNA pol	DB12151	483477	Viral DNA polymerase inhibitor	CRDDLOITBKEPRN-UQIIZPHYSA-M		In vivo	Mouse	-	PMID: 21788472
HSV-1	Acyclovir	Viral DNA pol	DB00787	2022	Viral DNA polymerase inhibitor	MKUXAQIIEYXACX-UHFFFAOYSA-N	Brivudine	Viral DNA pol	DB03312	446727	Inhibits viral DNA synthesis	ODZBBRURCPAEIQ-PIXDULNESA-N		In vitro	Vero cells	Kidney (African Green Monkey)	PMID: 6285731
HSV-2	Acyclovir	Viral DNA pol	DB00787	2022	Viral DNA polymerase inhibitor	MKUXAQIIEYXACX-UHFFFAOYSA-N	Brivudine	Viral DNA pol	DB03312	446727	Inhibits viral DNA synthesis	ODZBBRURCPAEIQ-PIXDULNESA-N		In vitro	Vero cells	Kidney (African Green Monkey)	PMID: 6285731
CMV	Acyclovir	Viral DNA pol	DB00787	2022	Viral DNA polymerase inhibitor	MKUXAQIIEYXACX-UHFFFAOYSA-N	Cidofovir	Viral DNA pol;Viral RNA pol	DB00369	60613	Viral DNA polymerase inhibitor	FPKARFMSZDBYQF-ILKKLZGPSA-N		In vitro	-	-	PMID: 1337893
CMV	Acyclovir	Viral DNA pol	DB00787	2022	Viral DNA polymerase inhibitor	MKUXAQIIEYXACX-UHFFFAOYSA-N	Docosanol	Viral glycoprotein	DB00632	12620	Inhibition of fusion	NOPFSRXAKWQILS-UHFFFAOYSA-N		In vitro	-	-	PMID: 12367721
HSV-1	Acyclovir	Viral DNA pol	DB00787	2022	Viral DNA polymerase inhibitor	MKUXAQIIEYXACX-UHFFFAOYSA-N	Docosanol	Viral glycoprotein	DB00632	12620	Inhibition of fusion	NOPFSRXAKWQILS-UHFFFAOYSA-N		In vitro	-	-	PMID: 12367721
HSV-2	Acyclovir	Viral DNA pol	DB00787	2022	Viral DNA polymerase inhibitor	MKUXAQIIEYXACX-UHFFFAOYSA-N	Docosanol	Viral glycoprotein	DB00632	12620	Inhibition of fusion	NOPFSRXAKWQILS-UHFFFAOYSA-N		In vitro	-	-	PMID: 12367721
VZV	Acyclovir	Viral DNA pol	DB00787	2022	Viral DNA polymerase inhibitor	MKUXAQIIEYXACX-UHFFFAOYSA-N	Docosanol	Viral glycoprotein	DB00632	12620	Inhibition of fusion	NOPFSRXAKWQILS-UHFFFAOYSA-N		In vitro	-	-	PMID: 12367721
CMV	Acyclovir	Viral DNA pol	DB00787	2022	Viral DNA polymerase inhibitor	MKUXAQIIEYXACX-UHFFFAOYSA-N	Foscarnet	Viral DNA pol;Viral RNA pol;Viral RT	DB00529	3415	Pyrophosphate analog DNA polymerase inhibitor	ZJAOAACCNHFJAH-UHFFFAOYSA-N		In vitro	HEL	Embryonic Lung Fibroblasts (Human)	PMID: 6179416
HSV-1	Acyclovir	Viral DNA pol	DB00787	2022	Viral DNA polymerase inhibitor	MKUXAQIIEYXACX-UHFFFAOYSA-N	Foscarnet	Viral DNA pol;Viral RNA pol;Viral RT	DB00529	3415	Pyrophosphate analog DNA polymerase inhibitor	ZJAOAACCNHFJAH-UHFFFAOYSA-N		In vitro	Vero cells	Kidney (African Green Monkey)	PMID: 6285731
HSV-1	Acyclovir	Viral DNA pol	DB00787	2022	Viral DNA polymerase inhibitor	MKUXAQIIEYXACX-UHFFFAOYSA-N	Foscarnet	Viral DNA pol;Viral RNA pol;Viral RT	DB00529	3415	Pyrophosphate analog DNA polymerase inhibitor	ZJAOAACCNHFJAH-UHFFFAOYSA-N		N/A	Human	-	PMID: 30652455
HSV-2	Acyclovir	Viral DNA pol	DB00787	2022	Viral DNA polymerase inhibitor	MKUXAQIIEYXACX-UHFFFAOYSA-N	Foscarnet	Viral DNA pol;Viral RNA pol;Viral RT	DB00529	3415	Pyrophosphate analog DNA polymerase inhibitor	ZJAOAACCNHFJAH-UHFFFAOYSA-N		In vitro	Vero cells	Kidney (African Green Monkey)	PMID: 6285731
CMV	Acyclovir	Viral DNA pol	DB00787	2022	Viral DNA polymerase inhibitor	MKUXAQIIEYXACX-UHFFFAOYSA-N	Letermovir							In vitro	NHDF; MT-7	Dermal Fibroblasts (Human); T cells (Human)	PMID: 25779572
HSV-1	acyclovir	Viral DNA pol	DB00787	2022	Viral DNA polymerase inhibitor	MKUXAQIIEYXACX-UHFFFAOYSA-N	Omeprazole							In vitro	MDCK cells	Kidney (Dog)	PMID: 31849920
HSV-2	acyclovir	Viral DNA pol	DB00787	2022	Viral DNA polymerase inhibitor	MKUXAQIIEYXACX-UHFFFAOYSA-N	Omeprazole							In vitro	MDCK cells	Kidney (Dog)	PMID: 31849920
HSV-1	Acyclovir	Viral DNA pol	DB00787	2022	Viral DNA polymerase inhibitor	MKUXAQIIEYXACX-UHFFFAOYSA-N	Quercetin	Human (multiple)	DB04216	5280343	Inhibition of entry	REFJWTPEDVJJIY-UHFFFAOYSA-N		In vitro	-	-	PMID: 1339152
HSV-2	Acyclovir	Viral DNA pol	DB00787	2022	Viral DNA polymerase inhibitor	MKUXAQIIEYXACX-UHFFFAOYSA-N	Quercetin	Human (multiple)	DB04216	5280343	Inhibition of entry	REFJWTPEDVJJIY-UHFFFAOYSA-N		In vitro	-	-	PMID: 1339152
HSV-1	Acyclovir	Viral DNA pol	DB00787	2022	Viral DNA polymerase inhibitor	MKUXAQIIEYXACX-UHFFFAOYSA-N	Ribavirin	Viral RNA pol	DB00811	37542	Nucleoside inhibitor; Guanosine (ribonucleic) analog	IWUCXVSUMQZMFG-AFCXAGJDSA-N		In vitro	Human embryonal skin and muscle fibroblasts	Fibroblast (Human)	PMID: 2166426
HSV-1	Acyclovir	Viral DNA pol	DB00787	2022	Viral DNA polymerase inhibitor	MKUXAQIIEYXACX-UHFFFAOYSA-N	Ribavirin	Viral RNA pol	DB00811	37542	Nucleoside inhibitor; Guanosine (ribonucleic) analog	IWUCXVSUMQZMFG-AFCXAGJDSA-N		In vitro	Human embryonal skin and muscle fibroblasts	Fibroblast (Human)	PMID: 2166426
CMV	Acyclovir	Viral DNA pol	DB00787	2022	Viral DNA polymerase inhibitor	MKUXAQIIEYXACX-UHFFFAOYSA-N	Trifluridine	Viral DNA pol	DB00432	6256	Antimetabolite; Nucleoside analog	VSQQQLOSPVPRAZ-RRKCRQDMSA-N		In vitro	HEL	Embryonic Lung Fibroblasts (Human)	PMID: 6179416
HSV-1	Acyclovir	Viral DNA pol	DB00787	2022	Viral DNA polymerase inhibitor	MKUXAQIIEYXACX-UHFFFAOYSA-N	Vidarabine	Viral DNA pol; Viral RNA pol	DB00194	21704	Viral DNA synthesis inhibitor	OIRDTQYFTABQOQ-UHTZMRCNSA-N		In vitro	Vero cells	Kidney (African Green Monkey)	PMID: 6285731
HSV-2	Acyclovir	Viral DNA pol	DB00787	2022	Viral DNA polymerase inhibitor	MKUXAQIIEYXACX-UHFFFAOYSA-N	Vidarabine	Viral DNA pol; Viral RNA pol	DB00194	21704	Viral DNA synthesis inhibitor	OIRDTQYFTABQOQ-UHTZMRCNSA-N		In vitro	Vero cells	Kidney (African Green Monkey)	PMID: 6285731
HSV-2	Acyclovir	Viral DNA pol	DB00787	2022	Viral DNA polymerase inhibitor	MKUXAQIIEYXACX-UHFFFAOYSA-N	Vidarabine	Viral DNA pol; Viral RNA pol	DB00194	21704	Viral DNA synthesis inhibitor	OIRDTQYFTABQOQ-UHTZMRCNSA-N		In vivo	Mouse	-	PMID: 2455473
VZV	Acyclovir	Viral DNA pol	DB00787	2022	Viral DNA polymerase inhibitor	MKUXAQIIEYXACX-UHFFFAOYSA-N	Vidarabine	Viral DNA pol; Viral RNA pol	DB00194	21704	Viral DNA synthesis inhibitor	OIRDTQYFTABQOQ-UHTZMRCNSA-N		In vitro	MRC-5; WI-38	Human	PMID: 6285733
CMV	Acyclovir	Viral DNA pol	DB00787	2022	Viral DNA polymerase inhibitor	MKUXAQIIEYXACX-UHFFFAOYSA-N	Zidovudine	Viral DNA pol; Viral RNA pol; Viral RT	DB00495	35370	Inhibition of viral reverse transcriptase	HBOMLICNUCNMMY-XLPZGREQSA-N		In vitro	-	-	PMID: 1337893
HIV	Acyclovir	Viral DNA pol	DB00787	2022	Viral DNA polymerase inhibitor	MKUXAQIIEYXACX-UHFFFAOYSA-N	Zidovudine	Viral DNA pol; Viral RNA pol; Viral RT	DB00495	35370	Inhibition of viral reverse transcriptase	HBOMLICNUCNMMY-XLPZGREQSA-N		2	Human	-	NCT00000712
HIV/CMV or EBV	Acyclovir	Viral DNA pol	DB00787	2022	Viral DNA polymerase inhibitor	MKUXAQIIEYXACX-UHFFFAOYSA-N	Zidovudine	Viral DNA pol; Viral RNA pol; Viral RT	DB00495	35370	Inhibition of viral reverse transcriptase	HBOMLICNUCNMMY-XLPZGREQSA-N		2	Human	-	NCT00000712
HBV	Adefovir	Viral RT	DB13868	60172	Inhibits viral DNA synthesis	SUPKOOSCJHTBAH-UHFFFAOYSA-N	Clevudine							4	Human	-	NCT01263002
HBV	Adefovir	Viral RT	DB13868	60172	Inhibits viral DNA synthesis	SUPKOOSCJHTBAH-UHFFFAOYSA-N	Emtricitabine	Viral RT	DB00879	60877	viral nucleoside reverse transcritase inhibitor	XQSPYNMVSIKCOC-NTSWFWBYSA-N		In vitro	HepG2 49-29	Liver (Human)	PMID: 15388423
HBV	Adefovir	Viral RT	DB13868	60172	Inhibits viral DNA synthesis	SUPKOOSCJHTBAH-UHFFFAOYSA-N	Entecavir							4	Human	-	PMID: 23650173;NCT01023217
HBV	Adefovir	Viral RT	DB13868	60172	Inhibits viral DNA synthesis	SUPKOOSCJHTBAH-UHFFFAOYSA-N	IFN-a	Human IFNAR	N/A	N/A	IFNR agonist	N/A		2	Human	-	NCT02366208
HBV	Adefovir	Viral RT	DB13868	60172	Inhibits viral DNA synthesis	SUPKOOSCJHTBAH-UHFFFAOYSA-N	IFN-a	Human IFNAR	N/A	N/A	IFNR agonist	N/A		4	Human	-	NCT00922207
HBV	Adefovir	Viral RT	DB13868	60172	Inhibits viral DNA synthesis	SUPKOOSCJHTBAH-UHFFFAOYSA-N	Lamivudine	Viral RT	DB00709	60825	Reverse transcriptase inhibitor and zalcitabine analog	JTEGQNOMFQHVDC-NKWVEPMBSA-N		4	Human	-	PMID: 23650172;NCT01023217
HBV	Adefovir	Viral RT	DB13868	60172	Inhibits viral DNA synthesis	SUPKOOSCJHTBAH-UHFFFAOYSA-N	Penciclovir	Viral DNA pol	DB00299	135398748	Inhibits viral DNA synthesis	JNTOCHDNEULJHD-UHFFFAOYSA-N		In vitro	PDH (Primary Duck Hepatocytes)	Liver (Duck)	PMID: 10681317
HBV	Adefovir	Viral RT	DB13868	60172	Inhibits viral DNA synthesis	SUPKOOSCJHTBAH-UHFFFAOYSA-N	Telbivudine	Viral DNA pol; Viral RT	DB01265	159269	Viral DNA chain termination	IQFYYKKMVGJFEH-CSMHCCOUSA-N		In vitro	HepG2 49-30	Liver (Human)	PMID: 23857507;PMID: 15388423
HBV	Adefovir	Viral RT	DB13868	60172	Inhibits viral DNA synthesis	SUPKOOSCJHTBAH-UHFFFAOYSA-N	Tenofovir	Viral DNA pol; Viral RNA pol; Viral RT	DB14126	464205	Nucleotide analog reverse transcriptase inhibitor	SGOIRFVFHAKUTI-ZCFIWIBFSA-N		In vitro	AD38 cell	Human	PMID: 19374144
HIV	Adefovir	Viral RT	DB13868	60172	Inhibits viral DNA synthesis	SUPKOOSCJHTBAH-UHFFFAOYSA-N	Zidovudine	Viral DNA pol; Viral RNA pol; Viral RT	DB00495	35370	Inhibition of viral reverse transcriptase	HBOMLICNUCNMMY-XLPZGREQSA-N		1	Human	-	NCT00002326
HCV	Alisporivir	Human CYPs	DB12139	11513676	0	OLROWHGDTNFZBH-XEMWPYQTSA-N	Boceprevir	Viral protease	DB08873	10324367	NS3/4a protease inhibitor	LHHCSNFAOIFYRV-DOVBMPENSA-N		In vitro	-	-	PMID: 24687498
HCV	Alisporivir	Human CYPs	DB12139	11513676	0	OLROWHGDTNFZBH-XEMWPYQTSA-N	Daclatasvir	Viral NS5A	DB09102	25154714	Blocks intracellular viral RNA synthesis	FKRSSPOQAMALKA-CUPIEXAXSA-N		In vitro	-	-	PMID: 24687498
HCV	Alisporivir	Human CYPs	DB12139	11513676	0	OLROWHGDTNFZBH-XEMWPYQTSA-N	IFN-a	Human IFNAR	N/A	N/A	IFNR agonist	N/A		2	-	-	PMID: 20112171
HCV	Alisporivir	Human CYPs	DB12139	11513676	0	OLROWHGDTNFZBH-XEMWPYQTSA-N	Mericitabine							In vitro	-	-	PMID: 24687498
HCV	Alisporivir	Human CYPs	DB12139	11513676	0	OLROWHGDTNFZBH-XEMWPYQTSA-N	Ribavirin	Viral RNA pol	DB00811	37542	Nucleoside inhibitor; Guanosine (ribonucleic) analog	IWUCXVSUMQZMFG-AFCXAGJDSA-N		2	Human	-	NCT02094443
HCV	Alisporivir	Human CYPs	DB12139	11513676	0	OLROWHGDTNFZBH-XEMWPYQTSA-N	Ribavirin	Viral RNA pol	DB00811	37542	Nucleoside inhibitor; Guanosine (ribonucleic) analog	IWUCXVSUMQZMFG-AFCXAGJDSA-N		2	Human		PMID: 26118427
MERS-CoV	Alisporivir	Human CYPs	DB12139	11513676	0	OLROWHGDTNFZBH-XEMWPYQTSA-N	Ribavirin	Viral RNA pol	DB00811	37542	Nucleoside inhibitor; Guanosine (ribonucleic) analog	IWUCXVSUMQZMFG-AFCXAGJDSA-N		In vitro	-	-	PMID: 27840112
MERS-CoV	Alisporivir	Human CYPs	DB12139	11513676	0	OLROWHGDTNFZBH-XEMWPYQTSA-N	Ribavirin	Viral RNA pol	DB00811	37542	Nucleoside inhibitor; Guanosine (ribonucleic) analog	IWUCXVSUMQZMFG-AFCXAGJDSA-N		In vivo	Mouse		PMID: 27840112
SARS-CoV	Alisporivir	Human CYPs	DB12139	11513676	0	OLROWHGDTNFZBH-XEMWPYQTSA-N	Ribavirin	Viral RNA pol	DB00811	37542	Nucleoside inhibitor; Guanosine (ribonucleic) analog	IWUCXVSUMQZMFG-AFCXAGJDSA-N		In vivo	Mouse		PMID: 27840112
SARS-CoV	Alisporivir	Human CYPs	DB12139	11513676	0	OLROWHGDTNFZBH-XEMWPYQTSA-N	Ribavirin	Viral RNA pol	DB00811	37542	Nucleoside inhibitor; Guanosine (ribonucleic) analog	IWUCXVSUMQZMFG-AFCXAGJDSA-N		N/A	-	-	PMID: 23905913
HCV	Alisporivir	Human CYPs	DB12139	11513676	0	OLROWHGDTNFZBH-XEMWPYQTSA-N	Sofosbuvir	Viral RNA pol	DB08934	45375808	Nucleotide analog inhibitor of HCV NS5B RNA-dependent RNA polymerase	TTZHDVOVKQGIBA-IQWMDFIBSA-N		In vitro	-	-	PMID: 24687498
HCV	Alisporivir	Human CYPs	DB12139	11513676	0	OLROWHGDTNFZBH-XEMWPYQTSA-N	Telaprevir							In vitro	-	-	PMID: 24687498
HBV	Alisporivir	Human CYPs	DB12139	11513676	0	OLROWHGDTNFZBH-XEMWPYQTSA-N	Telbivudine	Viral DNA pol; Viral RT	DB01265	159269	Viral DNA chain termination	IQFYYKKMVGJFEH-CSMHCCOUSA-N		In vitro	-	-	PMID: 25305505
FLUAV	Amantadine	Viral proton channel	DB00915	2130	Viral DNA chain termination	DKNWSYNQZKUICI-UHFFFAOYSA-N	Diphyllin							In vitro	MDCK cells	Kidney (Dog)	PMID: 23820269
FLUAV	Amantadine	Viral proton channel	DB00915	2130	Viral DNA chain termination	DKNWSYNQZKUICI-UHFFFAOYSA-N	Oseltamivir	Unknown;Viral neuraminidase	DB00198	65028	Viral neuraminidase inhibitor	VSZGPKBBMSAYNT-RRFJBIMHSA-N		In vitro	MDCK cells	Kidney (Dog)	PMID: 19273672
FLUAV	Amantadine	Viral proton channel	DB00915	2130	Viral DNA chain termination	DKNWSYNQZKUICI-UHFFFAOYSA-N	Oseltamivir	Unknown;Viral neuraminidase	DB00198	65028	Viral neuraminidase inhibitor	VSZGPKBBMSAYNT-RRFJBIMHSA-N		In vivo	Mouse	-	PMID: 17591026
FLUAV	Amantadine	Viral proton channel	DB00915	2130	Viral DNA chain termination	DKNWSYNQZKUICI-UHFFFAOYSA-N	Ribavirin	Viral RNA pol	DB00811	37542	Nucleoside inhibitor; Guanosine (ribonucleic) analog	IWUCXVSUMQZMFG-AFCXAGJDSA-N		In vitro	MDCK cells	Kidney (Dog)	PMID: 19273672
FLUAV	Amantadine	Viral proton channel	DB00915	2130	Viral DNA chain termination	DKNWSYNQZKUICI-UHFFFAOYSA-N	Ribavirin	Viral RNA pol	DB00811	37542	Nucleoside inhibitor; Guanosine (ribonucleic) analog	IWUCXVSUMQZMFG-AFCXAGJDSA-N		In vivo	Mouse	-	PMID: 7396454
FLUAV	Amantadine	Viral proton channel	DB00915	2130	Viral DNA chain termination	DKNWSYNQZKUICI-UHFFFAOYSA-N	Umifenovir	Human (multiple)	DB13609	131411	Inhibits membrane fusion	KCFYEAOKVJSACF-UHFFFAOYSA-N		In vitro	-	-	PMID: 16206613
EBOV	Artemether	Human (multiple)	DB06697	68911	Antimalarial	SXYIRMFQILZOAM-HVNFFKDJSA-N	Artesunate	Unknown	DB09274	6917864	Unclear	FIHJKUPKCHIPAT-AHIGJZGOSA-N		N/A	Human	-	PMID: 26735991
EBOV	Amodiaquine	Human HNMT	DB00613	2165	Methyltransferase inhibitor	OVCDSSHSILBFBN-UHFFFAOYSA-N	Artesunate	Unknown	DB09274	6917864	Unclear	FIHJKUPKCHIPAT-AHIGJZGOSA-N		N/A	Human	-	PMID: 26735991
SARS-CoV-2	Amodiaquine	Human HNMT	DB00613	2165	Methyltransferase inhibitor	OVCDSSHSILBFBN-UHFFFAOYSA-N	artesunate	Unknown	DB09274	6917864	Unclear	FIHJKUPKCHIPAT-AHIGJZGOSA-N		In vitro	Vero E6 cells		PMID: 32805422
EBOV	Amodiaquine	Human HNMT	DB00613	2165	Methyltransferase inhibitor	OVCDSSHSILBFBN-UHFFFAOYSA-N	Clomiphene							In vitro	Vero-E6; Huh-7; HEK293T/18	-	PMID: 33801811;PMID: 29939303
SARS-CoV-2	Amodiaquine	Human HNMT	DB00613	2165	Methyltransferase inhibitor	OVCDSSHSILBFBN-UHFFFAOYSA-N	Lopinavir	Unknown;Viral protease	DB01601	92727	HIV protease inhibitor	KJHKTHWMRKYKJE-SUGCFTRWSA-N		In vitro	Vero-E6 cells	Kidney (African Green Monkey)	PMID: 32637956;https://doi.org/10.1101/2020.06.29.178889
SARS-CoV-2	Amodiaquine	Human HNMT	DB00613	2165	Methyltransferase inhibitor	OVCDSSHSILBFBN-UHFFFAOYSA-N	Lopinavir	Unknown;Viral protease	DB01601	92727	HIV protease inhibitor	KJHKTHWMRKYKJE-SUGCFTRWSA-N		In vitro	Vero E6 cells		PMID: 33333292
SARS-CoV-2	Amodiaquine	Human HNMT	DB00613	2165	Methyltransferase inhibitor	OVCDSSHSILBFBN-UHFFFAOYSA-N	Nitanoxanide							In vitro	Vero-E6 cells	Kidney (African Green Monkey)	PMID: 32637956;https://doi.org/10.1101/2020.06.29.178889
SARS-CoV-2	Amodiaquine	Human HNMT	DB00613	2165	Methyltransferase inhibitor	OVCDSSHSILBFBN-UHFFFAOYSA-N	Nitrazoxanide							In vitro	Vero E6 cells		PMID: 33333292
SARS-CoV-2	Amodiaquine	Human HNMT	DB00613	2165	Methyltransferase inhibitor	OVCDSSHSILBFBN-UHFFFAOYSA-N	Remdesivir	Viral RNA pol	DB14761	121304016	Viral RNA polymerase inhibitor	RWWYLEGWBNMMLJ-YSOARWBDSA-N		In vitro	Vero-E6 cells	Kidney (African Green Monkey)	PMID: 32637956;https://doi.org/10.1101/2020.06.29.178889
SARS-CoV-2	Amodiaquine	Human HNMT	DB00613	2165	Methyltransferase inhibitor	OVCDSSHSILBFBN-UHFFFAOYSA-N	remdesivir	Viral RNA pol	DB14761	121304016	Viral RNA polymerase inhibitor	RWWYLEGWBNMMLJ-YSOARWBDSA-N		In vitro	Vero E6 cells		PMID: 33333292
SARS-CoV-2	Amodiaquine	Human HNMT	DB00613	2165	Methyltransferase inhibitor	OVCDSSHSILBFBN-UHFFFAOYSA-N	umifenovir	Human (multiple)	DB13609	131411	Inhibits membrane fusion	KCFYEAOKVJSACF-UHFFFAOYSA-N		In vitro	Vero E6 cells		PMID: 33333292
SARS-CoV-2	Amodiaquine	Human HNMT	DB00613	2165	Methyltransferase inhibitor	OVCDSSHSILBFBN-UHFFFAOYSA-N	Umifenovir	Human (multiple)	DB13609	131411	Inhibits membrane fusion	KCFYEAOKVJSACF-UHFFFAOYSA-N		In vitro	Vero-E6 cells	Kidney (African Green Monkey)	PMID: 32637956;https://doi.org/10.1101/2020.06.29.178889
HIV-1	Amprenavir	Viral protease	DB00701	65016	Protease inhibitor	YMARZQAQMVYCKC-OEMFJLHTSA-N	Abacavir							2	Human	-	NCT00002440
HIV-1	Amprenavir	Viral protease	DB00701	65016	Protease inhibitor	YMARZQAQMVYCKC-OEMFJLHTSA-N	Abacavir								Human		PMID: 10671335
HIV-1	Amprenavir	Viral protease	DB00701	65016	Protease inhibitor	YMARZQAQMVYCKC-OEMFJLHTSA-N	Efavirenz	Viral RNA pol;Viral RT	DB00625	64139	Inhibition of viral reverse transcriptase	XPOQHMRABVBWPR-ZDUSSCGKSA-N			Human		PMID: 10671334
HIV-1	Amprenavir	Viral protease	DB00701	65016	Protease inhibitor	YMARZQAQMVYCKC-OEMFJLHTSA-N	Fosamprenavir								Human		PMID: 15728914
HIV-1	Amprenavir	Viral protease	DB00701	65016	Protease inhibitor	YMARZQAQMVYCKC-OEMFJLHTSA-N	Ritonavir	Unknown; Viral protease	DB00503	392622	HIV protease inhibitor	NCDNCNXCDXHOMX-XGKFQTDJSA-N			Human		PMID: 15728914
FLUAV	Aprotinin	Human (multiple)	DB06692	53487898	Serine protease inhibitor	ZPNFWUPYTFPOJU-YSFZTAPISA-N	Rimantadine	Unknown; Viral ion channel	DB00478	5071	Unknown	UBCHPRBFMUDMNC-UHFFFAOYSA-N		In vivo	Mouse	-	PMID: 2434613
CMV	Artesunate	Unknown	DB09274	6917864	Unclear	FIHJKUPKCHIPAT-AHIGJZGOSA-N	Cidofovir	Viral DNA pol;Viral RNA pol	DB00369	60613	Viral DNA polymerase inhibitor	FPKARFMSZDBYQF-ILKKLZGPSA-N		In vitro	Huh7.5.1	Hepatic (Human)	PMID: 26844400
CMV	Artesunate	Unknown	DB09274	6917864	Unclear	FIHJKUPKCHIPAT-AHIGJZGOSA-N	cidofovir	Viral DNA pol;Viral RNA pol	DB00369	60613	Viral DNA polymerase inhibitor	FPKARFMSZDBYQF-ILKKLZGPSA-N		In vitro			PMID: 26844400
CMV	Artesunate	Unknown	DB09274	6917864	Unclear	FIHJKUPKCHIPAT-AHIGJZGOSA-N	Foscarnet	Viral DNA pol;Viral RNA pol;Viral RT	DB00529	3415	Pyrophosphate analog DNA polymerase inhibitor	ZJAOAACCNHFJAH-UHFFFAOYSA-N		In vitro	Huh7.5.3	Hepatic (Human)	PMID: 26844400
CMV	Artesunate	Unknown	DB09274	6917864	Unclear	FIHJKUPKCHIPAT-AHIGJZGOSA-N	foscarnet	Viral DNA pol;Viral RNA pol;Viral RT	DB00529	3415	Pyrophosphate analog DNA polymerase inhibitor	ZJAOAACCNHFJAH-UHFFFAOYSA-N		In vitro			PMID: 26844400
CMV	Artesunate	Unknown	DB09274	6917864	Unclear	FIHJKUPKCHIPAT-AHIGJZGOSA-N	Ganciclovir	Viral DNA pol;Viral RT	DB01004	3454	Viral RNA polymerase inhibitor	IRSCQMHQWWYFCW-UHFFFAOYSA-N		In vitro	HFFs	Foreskin fibroblasts (Human)	PMID: 24277030
CMV	Artesunate	Unknown	DB09274	6917864	Unclear	FIHJKUPKCHIPAT-AHIGJZGOSA-N	ganciclovir	Viral DNA pol;Viral RT	DB01004	3454	Viral RNA polymerase inhibitor	IRSCQMHQWWYFCW-UHFFFAOYSA-N		In vitro			PMID: 26844400
CMV	Artesunate	Unknown	DB09274	6917864	Unclear	FIHJKUPKCHIPAT-AHIGJZGOSA-N	Letermovir							In vitro	Huh7.5.4	Hepatic (Human)	PMID: 26844400
CMV	Artesunate	Unknown	DB09274	6917864	Unclear	FIHJKUPKCHIPAT-AHIGJZGOSA-N	letermovir							In vitro			PMID: 26844400
CMV	Artesunate	Unknown	DB09274	6917864	Unclear	FIHJKUPKCHIPAT-AHIGJZGOSA-N	Maribavir							In vitro	Huh7.5.2	Hepatic (Human)	PMID: 26844400
CMV	Artesunate	Unknown	DB09274	6917864	Unclear	FIHJKUPKCHIPAT-AHIGJZGOSA-N	maribavir							In vitro			PMID: 26844400
SARS-CoV-2	Artesunate	Unknown	DB09274	6917864	Unclear	FIHJKUPKCHIPAT-AHIGJZGOSA-N	mefloquine	Human (multiple)	DB00358	40692	N/A	XEEQGYMUWCZPDN-UHFFFAOYSA-N		In vitro	Vero E6 cells		PMID: 32805422
SARS-CoV-2	Artesunate	Unknown	DB09274	6917864	Unclear	FIHJKUPKCHIPAT-AHIGJZGOSA-N	pyronaridine							In vitro	Vero E6 cells		PMID: 32805422
HSV	Artesunate	Unknown	DB09274	6917864	Unclear	FIHJKUPKCHIPAT-AHIGJZGOSA-N	Valacyclovir	Viral DNA pol; Viral RNA pol; Viral RT	DB00577	135398742	Inhibits viral DNA synthesis	HDOVUKNUBWVHOX-QMMMGPOBSA-N		In vivo	Mouse	-	PMID: 26374952
[truncated: 452 more rows]

## Sheet: Viruses
Virus_ID	Virus name	Genus	Family	Order	Class	Phylum	Kingdom	Realm	Virus Group	Viral disease	VirusImage	Case fatality Rate lower bound	Case fatality Rate upper bound	Association with Death or Disability	Source	Notes
[truncated: 149 more rows]
